# Supplementary material for: Covalently Conjugated NOD2/TLR7 Agonists Are Potent and Versatile Immune Potentiators
Source: J Med Chem. 2022 Nov 6;65(22):15085–101. doi: 10.1021/acs.jmedchem.2c00808 (PMC9706565; doi:10.1021/acs.jmedchem.2c00808)
Supplement: Supplementary file 1 — jm2c00808_si_001.csv [file jm2c00808_si_001.csv]

ENSEMBL_Gene_ID	Gene_Symbol	log2FoldChange	p_adjusted_value
ENSG00000268895	A1BG-AS1	0.214041391	0.901416647
ENSG00000175899	A2M	-2.032725586	1.16E-07
ENSG00000245105	A2M-AS1	-2.043208456	0.000431647
ENSG00000256069	A2MP1	-1.346254382	3.24E-05
ENSG00000094914	AAAS	0.077637028	0.92687845
ENSG00000081760	AACS	0.415310515	0.372699365
ENSG00000103591	AAGAB	0.446921531	0.137020588
ENSG00000115977	AAK1	-0.386520134	0.202840288
ENSG00000087884	AAMDC	0.084915959	0.932410221
ENSG00000127837	AAMP	0.077854418	0.934644657
ENSG00000131043	AAR2	0.307775545	0.642910519
ENSG00000205002	AARD	-1.845597663	0.09940722
ENSG00000090861	AARS1	0.526097442	0.253602177
ENSG00000124608	AARS2	0.526079532	0.221640819
ENSG00000108825	AARSD1	0.298759208	0.655100178
ENSG00000157426	AASDH	-0.166552194	0.735503633
ENSG00000149313	AASDHPPT	-0.009714648	0.98979144
ENSG00000008311	AASS	-0.19135342	0.724187753
ENSG00000215458	AATBC	-1.547375576	0.011164229
ENSG00000275700	AATF	0.409556196	0.227273512
ENSG00000181409	AATK	-1.46893328	0.140142071
ENSG00000183044	ABAT	-0.179053217	0.701260311
ENSG00000165029	ABCA1	1.000726231	0.559954671
ENSG00000154263	ABCA10	-0.50105217	0.388304653
ENSG00000251595	ABCA11P	0.230752549	0.778864985
ENSG00000179869	ABCA13	-1.108315758	0.031673957
ENSG00000238098	ABCA17P	-0.610897233	0.667195556
ENSG00000107331	ABCA2	-0.517152359	0.526531974
ENSG00000167972	ABCA3	-0.58099997	0.482282998
ENSG00000154265	ABCA5	-0.293250549	0.443189392
ENSG00000154262	ABCA6	-2.473479292	1.77E-11
ENSG00000064687	ABCA7	-0.489475327	0.476578903
ENSG00000154258	ABCA9	-1.102434224	0.108230003
ENSG00000085563	ABCB1	-0.539403798	0.034155539
ENSG00000135776	ABCB10	-0.063227422	0.916240968
ENSG00000005471	ABCB4	-0.550902458	0.266114364
ENSG00000004846	ABCB5	4.994345314	7.43E-10
ENSG00000115657	ABCB6	0.306385985	0.764873877
ENSG00000131269	ABCB7	0.109077314	0.847873926
ENSG00000197150	ABCB8	-0.01906695	0.984474143
ENSG00000150967	ABCB9	-0.545622428	0.681515753
ENSG00000103222	ABCC1	0.347231922	0.524808249
ENSG00000124574	ABCC10	0.212887724	0.706262069
ENSG00000023839	ABCC2	-0.124187223	0.870716142
ENSG00000108846	ABCC3	-2.300299813	2.39E-05
ENSG00000125257	ABCC4	-0.336211701	0.374085174
ENSG00000114770	ABCC5	-0.891798786	0.000888796
ENSG00000091262	ABCC6	-0.213595172	0.868468632
ENSG00000101986	ABCD1	0.719660293	0.331380042
ENSG00000173208	ABCD2	-0.632371453	0.014673425
ENSG00000117528	ABCD3	-0.462714231	0.15504002
ENSG00000119688	ABCD4	0.239341548	0.652330179
ENSG00000164163	ABCE1	0.00075982	0.99941534
ENSG00000204574	ABCF1	0.494230155	0.210748448
ENSG00000033050	ABCF2	0.446417337	0.257607499
ENSG00000161204	ABCF3	0.315367378	0.60400856
ENSG00000160179	ABCG1	-0.745022019	0.115018822
ENSG00000118777	ABCG2	0.139818229	0.845308123
ENSG00000143994	ABHD1	-0.778287672	0.319159472
ENSG00000144827	ABHD10	-0.513971971	0.146446837
ENSG00000106077	ABHD11	0.248884287	0.859275107
ENSG00000100997	ABHD12	0.196978572	0.787164788
ENSG00000131969	ABHD12B	-1.601314089	0.130950263
ENSG00000139826	ABHD13	0.197517267	0.636955071
ENSG00000248487	ABHD14A	-1.629269411	0.184257579
ENSG00000168792	ABHD15	-0.508758956	0.078296159
ENSG00000204427	ABHD16A	0.342339435	0.440183382
ENSG00000129968	ABHD17A	0.408711597	0.530017156
ENSG00000107362	ABHD17B	-0.042350569	0.946325645
ENSG00000136379	ABHD17C	2.632616908	1.59E-10
ENSG00000164074	ABHD18	0.143859978	0.790220041
ENSG00000140526	ABHD2	-0.984616582	0.000520788
ENSG00000158201	ABHD3	-0.107617682	0.837208055
ENSG00000100439	ABHD4	-0.09596236	0.885633773
ENSG00000011198	ABHD5	0.015919472	0.982797518
ENSG00000163686	ABHD6	-0.138079666	0.830451178
ENSG00000127220	ABHD8	-0.769904496	0.691835169
ENSG00000136754	ABI1	0.905896507	0.00786635
ENSG00000138443	ABI2	-0.694768197	0.005928119
ENSG00000108798	ABI3	-0.867749384	0.033137318
ENSG00000154175	ABI3BP	0.267836204	0.799080232
ENSG00000119328	ABITRAM	-0.165676454	0.759994988
ENSG00000097007	ABL1	0.059302375	0.925341915
ENSG00000143322	ABL2	0.214341222	0.728075583
ENSG00000099204	ABLIM1	-0.053623719	0.922883676
ENSG00000163995	ABLIM2	-1.259987333	0.220162718
ENSG00000173210	ABLIM3	1.447902662	0.244530493
ENSG00000175164	ABO	-0.960071274	0.48251409
ENSG00000159842	ABR	-0.083909589	0.91604235
ENSG00000146386	ABRACL	-0.198090347	0.731065367
ENSG00000163322	ABRAXAS1	0.149514861	0.788588445
ENSG00000165660	ABRAXAS2	0.182418602	0.672128534
ENSG00000146109	ABT1	0.201748629	0.679339075
ENSG00000114626	ABTB1	-0.137656236	0.883822368
ENSG00000166016	ABTB2	3.102078486	5.82E-30
ENSG00000060971	ACAA1	0.05281213	0.956359805
ENSG00000167315	ACAA2	-0.214089424	0.625917315
ENSG00000275176	ACACA	0.156860935	0.75019953
ENSG00000076555	ACACB	-0.575795212	0.10394896
ENSG00000111271	ACAD10	-0.064859167	0.930085584
ENSG00000240303	ACAD11	-0.350289744	0.739883977
ENSG00000151498	ACAD8	-0.054388964	0.93324944
ENSG00000177646	ACAD9	0.034568035	0.961838376
ENSG00000117054	ACADM	0.485984699	0.089134735
ENSG00000122971	ACADS	1.457147382	0.238153999
ENSG00000196177	ACADSB	-0.546571599	0.049777578
ENSG00000072778	ACADVL	0.177024189	0.840139781
ENSG00000157766	ACAN	1.87719576	0.017938521
ENSG00000072818	ACAP1	-0.199502066	0.800673882
ENSG00000114331	ACAP2	0.008465849	0.990639724
ENSG00000229325	ACAP2-IT1	0.063513878	0.961427517
ENSG00000131584	ACAP3	-0.012138414	0.995110492
ENSG00000075239	ACAT1	0.184392588	0.684343053
ENSG00000120437	ACAT2	0.68092842	0.01221016
ENSG00000182827	ACBD3	-0.055648148	0.920727758
ENSG00000234478	ACBD3-AS1	0.283772704	0.824715981
ENSG00000181513	ACBD4	-0.337608398	0.713047018
ENSG00000107897	ACBD5	0.068777875	0.904882865
ENSG00000230124	ACBD6	-0.127533643	0.82767138
ENSG00000110455	ACCS	-0.128279527	0.871963809
ENSG00000102977	ACD	0.304406514	0.758892546
ENSG00000159640	ACE	-0.810511482	0.305084555
ENSG00000177076	ACER2	-0.489728315	0.522725156
ENSG00000078124	ACER3	-0.359949909	0.346097883
ENSG00000100813	ACIN1	0.354738959	0.392273909
ENSG00000144476	ACKR3	-0.437985785	0.67739649
ENSG00000129048	ACKR4	0.413673928	0.719554628
ENSG00000131473	ACLY	0.534453128	0.039378438
ENSG00000153086	ACMSD	0.307645357	0.810374325
ENSG00000122729	ACO1	0.9498507	0.000156922
ENSG00000100412	ACO2	0.242772386	0.715477551
ENSG00000102794	ACOD1	6.966910597	8.34E-14
ENSG00000162390	ACOT11	-2.767558475	0.003117501
ENSG00000112304	ACOT13	0.016610489	0.981568642
ENSG00000119673	ACOT2	0.188301194	0.785040425
ENSG00000177465	ACOT4	0.524509565	0.528393738
ENSG00000097021	ACOT7	0.771844715	0.337087962
ENSG00000101473	ACOT8	0.116677146	0.880837196
ENSG00000123130	ACOT9	1.205194854	9.85E-05
ENSG00000161533	ACOX1	-0.165446248	0.716570634
ENSG00000087008	ACOX3	0.078469805	0.921959654
ENSG00000143727	ACP1	0.076816008	0.905175524
ENSG00000134575	ACP2	1.36931106	0.000632619
ENSG00000014257	ACP3	-2.582760424	2.67E-10
ENSG00000102575	ACP5	-0.557284815	0.404124191
ENSG00000162836	ACP6	-1.028885433	0.000116866
ENSG00000111644	ACRBP	-0.626322532	0.361995508
ENSG00000103740	ACSBG1	0.407393377	0.742340583
ENSG00000130377	ACSBG2	0.024252553	0.992792479
ENSG00000167107	ACSF2	-0.253652973	0.720607761
ENSG00000176715	ACSF3	0.017577479	0.979892403
ENSG00000151726	ACSL1	1.321264412	7.58E-05
ENSG00000123983	ACSL3	-0.013483067	0.984378896
ENSG00000068366	ACSL4	0.133535376	0.820574171
ENSG00000197142	ACSL5	0.637289322	0.016614093
ENSG00000164398	ACSL6	-1.154645833	3.76E-07
ENSG00000166743	ACSM1	0.03615879	0.984464559
ENSG00000005187	ACSM3	-0.872883914	0.003660256
ENSG00000215009	ACSM4	-1.515072311	0.397872748
ENSG00000154930	ACSS1	-0.266452003	0.643474433
ENSG00000131069	ACSS2	-0.561584534	0.065231291
ENSG00000107796	ACTA2	1.102440068	0.03684919
ENSG00000180139	ACTA2-AS1	0.359185865	0.713209159
ENSG00000075624	ACTB	-0.207709483	0.603018062
ENSG00000184009	ACTG1	0.011598539	0.986481864
ENSG00000234996	ACTG1P25	0.174356906	0.915827256
ENSG00000136518	ACTL6A	-0.015005971	0.984474143
ENSG00000072110	ACTN1	-0.656669303	0.021188986
ENSG00000130402	ACTN4	0.273103682	0.65723298
ENSG00000131966	ACTR10	0.062312736	0.93006994
ENSG00000138107	ACTR1A	0.405072435	0.296227965
ENSG00000115073	ACTR1B	0.046784281	0.959973856
ENSG00000138071	ACTR2	-0.274783628	0.460889216
ENSG00000115091	ACTR3	0.030840074	0.963470465
ENSG00000133627	ACTR3B	-0.090180295	0.90319023
ENSG00000106526	ACTR3C	0.635100321	0.232141968
ENSG00000101442	ACTR5	0.185572762	0.753133461
ENSG00000075089	ACTR6	0.075907076	0.906952784
ENSG00000113812	ACTR8	0.053140461	0.925277194
ENSG00000115170	ACVR1	0.299362172	0.435245441
ENSG00000135503	ACVR1B	0.119018931	0.859279558
ENSG00000123612	ACVR1C	-0.637353583	0.031056233
ENSG00000121989	ACVR2A	-0.969684236	0.000214237
ENSG00000114739	ACVR2B	-0.650110247	0.013388803
ENSG00000139567	ACVRL1	-0.521269676	0.578626461
ENSG00000119640	ACYP1	-0.082013565	0.895882001
ENSG00000170634	ACYP2	-0.334885255	0.498700571
ENSG00000196839	ADA	1.360933864	0.000189267
ENSG00000093072	ADA2	-0.112271363	0.857148094
ENSG00000168803	ADAL	0.091301617	0.885633773
ENSG00000137845	ADAM10	-0.541895499	0.079326644
ENSG00000148848	ADAM12	-1.00825881	0.036228731
ENSG00000143537	ADAM15	-0.904050442	0.358051466
ENSG00000151694	ADAM17	0.448874352	0.156566983
ENSG00000135074	ADAM19	1.883318535	8.80E-12
ENSG00000226469	ADAM1B	-0.903620014	0.177950997
ENSG00000134007	ADAM20	-0.822569566	0.618669524
ENSG00000259158	ADAM20P1	0.071948631	0.961470923
ENSG00000008277	ADAM22	-1.428060924	1.21E-07
ENSG00000114948	ADAM23	-1.190914215	0.000624335
ENSG00000042980	ADAM28	-1.885200042	2.47E-08
ENSG00000151651	ADAM8	0.066390134	0.921386767
ENSG00000168615	ADAM9	-0.388457486	0.851716864
ENSG00000134028	ADAMDEC1	0.847296909	0.601779733
ENSG00000154734	ADAMTS1	-1.672117888	0.016706582
ENSG00000142303	ADAMTS10	-1.527794246	4.71E-06
ENSG00000138316	ADAMTS14	0.961593018	0.460304501
ENSG00000140470	ADAMTS17	0.298715636	0.738922666
ENSG00000087116	ADAMTS2	2.527224616	0.020895521
ENSG00000158859	ADAMTS4	-0.930348911	0.432785211
ENSG00000049192	ADAMTS6	-0.283584371	0.620831931
ENSG00000218052	ADAMTS7P4	0.314425032	0.847632298
ENSG00000143382	ADAMTSL4	-0.436209561	0.439304011
ENSG00000203804	ADAMTSL4-AS1	0.949823084	0.046048521
ENSG00000237781	ADAMTSL4-AS2	0.697271727	0.586290893
ENSG00000185761	ADAMTSL5	-0.09992307	0.966578934
ENSG00000105963	ADAP1	-0.164315015	0.942908882
ENSG00000184060	ADAP2	-0.367169813	0.648136588
ENSG00000160710	ADAR	1.544118826	8.88E-09
ENSG00000197381	ADARB1	-0.189632994	0.69268664
ENSG00000185736	ADARB2	-0.904111726	0.292501031
ENSG00000065457	ADAT1	0.142309307	0.808983895
ENSG00000189007	ADAT2	-0.284332979	0.496095908
ENSG00000063761	ADCK1	-0.151719744	0.909682258
ENSG00000133597	ADCK2	-0.027051699	0.978850411
ENSG00000173137	ADCK5	0.373591093	0.808542663
ENSG00000161912	ADCY10P1	-0.526311642	0.087251408
ENSG00000138031	ADCY3	0.469358583	0.468003054
ENSG00000129467	ADCY4	0.888503971	0.135930546
ENSG00000173175	ADCY5	-0.138040893	0.955821639
ENSG00000121281	ADCY7	-0.519947004	0.192998993
ENSG00000162104	ADCY9	0.495125132	0.254998356
ENSG00000087274	ADD1	0.017070141	0.977708116
ENSG00000075340	ADD2	-0.496879753	0.296759326
ENSG00000148700	ADD3	-0.325119217	0.401400571
ENSG00000203876	ADD3-AS1	-0.86255039	0.618669524
ENSG00000147872	ADFP	0.270480959	0.544761151
ENSG00000020181	ADGRA2	-0.353551938	0.891350929
ENSG00000152990	ADGRA3	-0.749807732	0.051933937
ENSG00000181790	ADGRB1	0.96068427	0.470657094
ENSG00000111452	ADGRD1	-2.11825685	0.170797199
ENSG00000174837	ADGRE1	1.910385671	0.072440747
ENSG00000127507	ADGRE2	-0.534179152	0.493604651
ENSG00000131355	ADGRE3	-2.516105305	1.85E-08
ENSG00000268758	ADGRE4P	-1.884152613	9.55E-10
ENSG00000123146	ADGRE5	0.907996618	0.036574807
ENSG00000173567	ADGRF3	0.763926529	0.291400032
ENSG00000227582	ADGRF5P1	-1.285443349	0.517462051
ENSG00000173698	ADGRG2	-0.335643376	0.837208055
ENSG00000182885	ADGRG3	2.318322464	1.18E-10
ENSG00000159618	ADGRG5	-1.432156956	0.000271605
ENSG00000112414	ADGRG6	-0.461864627	0.699106814
ENSG00000072071	ADGRL1	0.099138272	0.926965643
ENSG00000197894	ADH5	-0.071475152	0.902577258
ENSG00000172955	ADH6	-2.092049238	0.05010131
ENSG00000147576	ADHFE1	-0.568514072	0.245170026
ENSG00000182551	ADI1	-0.738489579	0.006809643
ENSG00000159189	ADIB	1.353265455	0.046832124
ENSG00000173372	ADIC	-0.310536848	0.899404538
ENSG00000159346	ADIPOR1	0.273279494	0.583128665
ENSG00000006831	ADIPOR2	0.059295576	0.916961476
ENSG00000272734	ADIRF-AS1	1.381730614	0.034072266
ENSG00000156110	ADK	-0.783667015	0.019715207
ENSG00000148926	ADM	1.806976243	0.00012366
ENSG00000128165	ADM2	0.627105406	0.625917315
ENSG00000101126	ADNP	-0.079876797	0.875729644
ENSG00000101544	ADNP2	0.219161476	0.594822746
ENSG00000259456	ADNP-AS1	0.182768688	0.814279252
ENSG00000181915	ADO	-0.266707293	0.45419438
ENSG00000178803	ADORA2A-AS1	1.418066355	0.159001944
ENSG00000170425	ADORA2B	-1.010529179	0.025170394
ENSG00000282608	ADORA3	-7.315927525	4.21E-09
ENSG00000159322	ADPGK	0.946297575	1.22E-05
ENSG00000260898	ADPGK-AS1	0.932453162	0.090482087
ENSG00000144843	ADPRH	-0.028939549	0.97015046
ENSG00000170222	ADPRM	0.185391867	0.680005249
ENSG00000116863	ADPRS	0.626167155	0.214946001
ENSG00000043591	ADRB1	0.349781141	0.868468632
ENSG00000169252	ADRB2	-1.861520663	8.71E-11
ENSG00000173020	ADRBK1	0.006466865	0.995163447
ENSG00000100077	ADRBK2	-0.598412591	0.099670298
ENSG00000130706	ADRM1	1.004771265	0.014253858
ENSG00000239900	ADSL	0.50697782	0.136734853
ENSG00000185100	ADSS1	0.018258355	0.993537118
ENSG00000035687	ADSS2	0.050981509	0.932713939
ENSG00000111863	ADTRP	-0.238163924	0.622982276
ENSG00000106624	AEBP1	-1.015985692	0.354317306
ENSG00000139154	AEBP2	0.183945525	0.669548601
ENSG00000181026	AEN	0.58008265	0.122604194
ENSG00000196526	AFAP1	-0.229748364	0.70594897
ENSG00000169129	AFAP1L2	-0.672032102	0.31816879
ENSG00000130396	AFDN	0.320941512	0.351715788
ENSG00000172493	AFF1	1.021219936	8.67E-06
ENSG00000155966	AFF2	-1.015181707	0.000823671
ENSG00000144218	AFF3	-0.879663363	0.000630465
ENSG00000072364	AFF4	0.282901589	0.457327942
ENSG00000135537	AFG1L	-0.209475639	0.716980649
ENSG00000223959	AFG3L1P	0.233795096	0.61246671
ENSG00000141385	AFG3L2	0.251579655	0.514813201
ENSG00000183077	AFMID	0.587273763	0.415419131
ENSG00000119844	AFTPH	-0.025186718	0.968042283
ENSG00000038002	AGA	-0.062931807	0.923288381
ENSG00000157985	AGAP1	-2.151315703	2.18E-10
ENSG00000265018	AGAP12P	-0.15614876	0.93521075
ENSG00000133612	AGAP3	-0.143912239	0.853308219
ENSG00000188234	AGAP4	-0.015726132	0.984464559
ENSG00000172650	AGAP5	-0.17844444	0.870222536
ENSG00000204149	AGAP6	0.217296639	0.666931536
ENSG00000264204	AGAP7P	-0.114426076	0.936569977
ENSG00000204172	AGAP9	0.302539697	0.679216287
ENSG00000165923	AGBL2	0.159876297	0.824491023
ENSG00000146856	AGBL3	0.173675684	0.8067563
ENSG00000084693	AGBL5	0.033206019	0.966508744
ENSG00000229122	AGBL5-IT1	-0.474935266	0.716570634
ENSG00000204305	AGER	-0.045747999	0.963117781
ENSG00000173744	AGFG1	0.010612768	0.986481864
ENSG00000106351	AGFG2	-0.234077296	0.683030803
ENSG00000164252	AGGF1	-0.001759273	0.998627693
ENSG00000233435	AGGF1P2	-0.22730217	0.887406523
ENSG00000006530	AGK	0.609037628	0.017527995
ENSG00000162688	AGL	0.001012929	0.999150476
ENSG00000116771	AGMAT	0.076694958	0.92208167
ENSG00000092847	AGO1	-0.319414849	0.335279095
ENSG00000123908	AGO2	-0.275235184	0.485395583
ENSG00000126070	AGO3	-0.119793448	0.830925687
ENSG00000134698	AGO4	-0.392985332	0.257607499
ENSG00000204310	AGPAT1	-0.32563114	0.657746103
ENSG00000169692	AGPAT2	-0.300195898	0.875247279
ENSG00000160216	AGPAT3	0.142636005	0.753641916
ENSG00000026652	AGPAT4	0.114162955	0.891350929
ENSG00000155189	AGPAT5	-0.566715771	0.041279087
ENSG00000018510	AGPS	-0.111428864	0.833183441
ENSG00000188157	AGRN	2.946532399	1.74E-10
ENSG00000135049	AGTPBP1	-0.727945713	0.025125188
ENSG00000177674	AGTRAP	0.23608264	0.770902374
ENSG00000153207	AHCTF1	-0.04360018	0.936569977
ENSG00000226121	AHCTF1P1	-0.376427773	0.707064383
ENSG00000101444	AHCY	0.478857446	0.245936863
ENSG00000168710	AHCYL1	-0.051666543	0.93006994
ENSG00000158467	AHCYL2	-0.254145109	0.518741029
ENSG00000126705	AHDC1	-0.109211427	0.918315077
ENSG00000135541	AHI1	-0.390637832	0.267519934
ENSG00000124942	AHNAK	-0.898935582	0.006711955
ENSG00000106546	AHR	-0.749936248	0.055067611
ENSG00000063438	AHRR	-0.63825632	0.32531069
ENSG00000100591	AHSA1	0.497590486	0.114378495
ENSG00000173209	AHSA2P	-0.028450582	0.969946387
ENSG00000111732	AID	2.617315414	0.000129605
ENSG00000186063	AIDA	0.731795452	0.001217908
ENSG00000204472	AIF1	-2.172556685	2.85E-09
ENSG00000156709	AIFM1	0.129242813	0.807068528
ENSG00000042286	AIFM2	0.853620289	0.03291388
ENSG00000146416	AIG1	-0.567690554	0.210929349
ENSG00000163568	AIM2	2.20515897	5.30E-14
ENSG00000164022	AIMP1	0.059636754	0.924875217
ENSG00000110711	AIP	0.428052048	0.551192779
ENSG00000268257	AIRN	1.070486127	0.355936369
ENSG00000196581	AJAP1	-2.348246633	0.141767243
ENSG00000129474	AJUBA	-1.011877665	0.162111375
ENSG00000106992	AK1	-0.2568338	0.826492047
ENSG00000004455	AK2	0.35281873	0.372504025
ENSG00000147853	AK3	-0.04686601	0.942354548
ENSG00000230042	AK3P3	0.128428814	0.948646557
ENSG00000228816	AK3P5	-1.245920081	0.508232476
ENSG00000162433	AK4	2.497273776	1.50E-09
ENSG00000154027	AK5	-0.764573925	0.163135087
ENSG00000085231	AK6	0.314446206	0.434058338
ENSG00000140057	AK7	-0.111886409	0.961717207
ENSG00000165695	AK8	0.923574105	0.42388837
ENSG00000155085	AK9	-0.319550987	0.398231417
ENSG00000121057	AKAP1	-0.197251237	0.752872854
ENSG00000108599	AKAP10	0.021399839	0.976003916
ENSG00000023516	AKAP11	-0.206765942	0.586341648
ENSG00000131016	AKAP12	-0.195623345	0.688821524
ENSG00000170776	AKAP13	0.067590646	0.906074037
ENSG00000197976	AKAP17A	0.381448056	0.40107581
ENSG00000157654	AKAP2	2.390203491	0.000853447
ENSG00000179841	AKAP5	-0.654053774	0.033052385
ENSG00000151320	AKAP6	-0.804969132	0.130953761
ENSG00000118507	AKAP7	-0.254238364	0.580519617
ENSG00000105127	AKAP8	0.335335831	0.405323547
ENSG00000011243	AKAP8L	0.235440958	0.743290361
ENSG00000127914	AKAP9	-0.182701115	0.674790778
ENSG00000166452	AKIP1	-0.030112303	0.970431777
ENSG00000174574	AKIRIN1	0.219541351	0.610788636
ENSG00000135334	AKIRIN2	0.21757878	0.609997731
ENSG00000106948	AKNA	-0.037247624	0.960826171
ENSG00000085662	AKR1B1	-0.072566553	0.91085921
ENSG00000187134	AKR1C1	-0.218034318	0.844544831
ENSG00000196139	AKR1C3	-0.491640965	0.255304012
ENSG00000215267	AKR1C7P	-0.45132825	0.574027068
ENSG00000264006	AKR1C8P	-0.448549338	0.800673882
ENSG00000227776	AKR1D1P1	0.13718989	0.921792517
ENSG00000165568	AKR1E2	-0.337126006	0.803214107
ENSG00000053371	AKR7A2	-0.906867052	0.045390342
ENSG00000142208	AKT1	0.26628803	0.647955289
ENSG00000204673	AKT1S1	0.566152089	0.327599972
ENSG00000105221	AKT2	0.33714757	0.471591598
ENSG00000117020	AKT3	-0.384673777	0.193195238
ENSG00000228939	AKT3-IT1	-0.857421312	0.579914948
ENSG00000166971	AKTIP	-0.639256833	0.013633854
ENSG00000148218	ALAD	-0.57073724	0.048920677
ENSG00000023330	ALAS1	0.615579252	0.133481998
ENSG00000158578	ALAS2	-0.313765787	0.822243347
ENSG00000170017	ALCAM	-0.4481439	0.211912418
ENSG00000161618	ALDH16A1	-0.574311376	0.384895608
ENSG00000059573	ALDH18A1	0.488912017	0.131541347
ENSG00000128918	ALDH1A2	0.195767029	0.90323651
ENSG00000137124	ALDH1B1	0.025384655	0.974931046
ENSG00000136010	ALDH1L2	-0.357630744	0.63050597
ENSG00000111275	ALDH2	-1.616816055	3.59E-06
ENSG00000072210	ALDH3A2	-0.901160922	0.000369632
ENSG00000006534	ALDH3B1	-1.030478912	0.015432333
ENSG00000159423	ALDH4A1	-0.048683343	0.984474143
ENSG00000112294	ALDH5A1	-1.025411752	7.03E-05
ENSG00000119711	ALDH6A1	-0.617447808	0.03331745
ENSG00000164904	ALDH7A1	-1.081677038	0.14116439
ENSG00000118514	ALDH8A1	0.272333182	0.812506265
ENSG00000143149	ALDH9A1	-0.298797142	0.390995487
ENSG00000149925	ALDOA	0.106301684	0.898725525
ENSG00000136872	ALDOB	-0.694366209	0.659348945
ENSG00000109107	ALDOC	0.196451457	0.832327752
ENSG00000033011	ALG1	-0.142824712	0.867689607
ENSG00000139133	ALG10	0.063961868	0.928175992
ENSG00000175548	ALG10B	-0.110718735	0.837127038
ENSG00000253710	ALG11	0.198442093	0.646700573
ENSG00000182858	ALG12	-0.173627844	0.876624137
ENSG00000101901	ALG13	-0.120778248	0.813783684
ENSG00000229487	ALG13-AS1	-0.41239318	0.84116311
ENSG00000172339	ALG14	0.077169594	0.93132746
ENSG00000119523	ALG2	0.190838992	0.667195556
ENSG00000214160	ALG3	0.035816374	0.974361621
ENSG00000120697	ALG5	-0.125310359	0.858602044
ENSG00000088035	ALG6	-0.186009401	0.697598366
ENSG00000159063	ALG8	-0.295451524	0.49494323
ENSG00000086848	ALG9	-0.146517233	0.800118077
ENSG00000171094	ALK	-0.375855403	0.857152981
ENSG00000189292	ALKAL2	-1.390293181	0.088762556
ENSG00000100601	ALKBH1	0.199194423	0.682845235
ENSG00000189046	ALKBH2	-0.172536644	0.851383453
ENSG00000166199	ALKBH3	0.19476017	0.708334267
ENSG00000244926	ALKBH3-AS1	-0.357136103	0.777707805
ENSG00000160993	ALKBH4	-0.319010195	0.792613239
ENSG00000091542	ALKBH5	-0.368557659	0.250280022
ENSG00000239382	ALKBH6	0.250126257	0.713395235
ENSG00000137760	ALKBH8	-0.060998594	0.921792517
ENSG00000116127	ALMS1	0.092706667	0.868202357
ENSG00000230002	ALMS1-IT1	0.077713244	0.953034453
ENSG00000108839	ALOX12	-0.031609656	0.970445396
ENSG00000215067	ALOX12-AS1	-0.088156873	0.903358458
ENSG00000262943	ALOX12P2	-0.503005312	0.531557809
ENSG00000179593	ALOX15B	0.069061263	0.976003916
ENSG00000274114	ALOX15P1	-0.695508191	0.175585861
ENSG00000012779	ALOX5	-1.68808211	8.28E-09
ENSG00000132965	ALOX5AP	0.392052455	0.269677116
ENSG00000073331	ALPK1	1.457215927	1.68E-05
ENSG00000198796	ALPK2	-0.881244697	0.127847659
ENSG00000136383	ALPK3	0.371749087	0.844603843
ENSG00000003393	ALS2	0.034942952	0.955551873
ENSG00000178038	ALS2CL	-0.828248895	0.28321598
ENSG00000138380	ALS2CR8	-0.513884604	0.102956983
ENSG00000183684	ALYREF	0.298128466	0.678288497
ENSG00000242110	AMACR	0.199701344	0.830878982
ENSG00000110497	AMBRA1	0.828449762	0.010258783
ENSG00000123505	AMD1	-0.063009116	0.920790051
ENSG00000139344	AMDHD1	-0.966229962	0.058135886
ENSG00000162066	AMDHD2	-0.403714936	0.790220041
ENSG00000184675	AMER1	0.949892591	0.004954884
ENSG00000159461	AMFR	-0.079093802	0.891174463
ENSG00000181754	AMIGO1	-1.014323636	0.000110189
ENSG00000139211	AMIGO2	0.276348059	0.454533944
ENSG00000101935	AMMECR1	-0.168267779	0.722009751
ENSG00000144233	AMMECR1L	0.333867081	0.358864093
ENSG00000151743	AMN1	0.300009745	0.526251291
ENSG00000126016	AMOT	-0.418292136	0.386569925
ENSG00000166025	AMOTL1	-0.19686998	0.812101161
ENSG00000114019	AMOTL2	5.685035508	4.39E-08
ENSG00000116337	AMPD2	-0.443384039	0.518741029
ENSG00000133805	AMPD3	0.754648668	0.123875143
ENSG00000078053	AMPH	-1.284636976	0.030264561
ENSG00000145020	AMT	0.135080162	0.93020293
ENSG00000240038	AMY2B	-0.486237257	0.234463407
ENSG00000196704	AMZ2	0.148319482	0.763751401
ENSG00000214174	AMZ2P1	0.135459896	0.816541155
ENSG00000219249	AMZ2P2	0.566850609	0.762737584
ENSG00000153107	ANAPC1	0.164085977	0.702430205
ENSG00000164162	ANAPC10	0.291434517	0.497859334
ENSG00000141552	ANAPC11	0.028636557	0.98340713
ENSG00000129055	ANAPC13	-0.162449284	0.762669336
ENSG00000110200	ANAPC15	-0.096869132	0.926870253
ENSG00000166295	ANAPC16	-0.174101968	0.713187211
ENSG00000233673	ANAPC1P1	-0.401392412	0.711768476
ENSG00000231259	ANAPC1P2	-0.094671729	0.899404538
ENSG00000234231	ANAPC1P4	0.114276692	0.918315077
ENSG00000176248	ANAPC2	0.204226806	0.821045489
ENSG00000053900	ANAPC4	0.174010639	0.717332321
ENSG00000089053	ANAPC5	-0.038502583	0.947096436
ENSG00000196510	ANAPC7	0.185078308	0.688806754
ENSG00000013523	ANGEL1	-0.224647902	0.713102481
ENSG00000174606	ANGEL2	0.028336871	0.96323057
ENSG00000154188	ANGPT1	0.030649804	0.991092233
ENSG00000091879	ANGPT2	-0.282816156	0.807288578
ENSG00000116194	ANGPTL1	-1.199254817	0.320700827
ENSG00000130812	ANGPTL6	1.213987015	0.078653936
ENSG00000171819	ANGPTL7	0.295865847	0.892984098
ENSG00000029534	ANK1	-0.490098258	0.389583262
ENSG00000145362	ANK2	2.114325657	0.000824959
ENSG00000151150	ANK3	1.223015699	9.30E-05
ENSG00000254271	ANK3-DT	1.630463838	0.003161545
ENSG00000151687	ANKAR	-0.421207406	0.289100514
ENSG00000166839	ANKDD1A	0.200667042	0.738984798
ENSG00000189045	ANKDD1B	-0.128323453	0.942227727
ENSG00000132623	ANKEF1	0.2639153	0.567212715
ENSG00000185722	ANKFY1	1.09123707	1.30E-06
ENSG00000154122	ANKH	-0.586391999	0.01655498
ENSG00000131503	ANKHD1	0.170371452	0.743654133
ENSG00000254996	ANKHD1-EIF4EBP3	0.054421817	0.942227727
ENSG00000001629	ANKIB1	0.726415029	0.001418735
ENSG00000160117	ANKLE1	0.97096008	0.102853033
ENSG00000176915	ANKLE2	0.528892298	0.049705712
ENSG00000144504	ANKMY1	-0.478661653	0.18098871
ENSG00000106524	ANKMY2	0.011746645	0.986510911
ENSG00000164331	ANKRA2	-0.063848238	0.918975735
ENSG00000148677	ANKRD1	6.838714715	1.39E-13
ENSG00000088448	ANKRD10	0.305168442	0.387053195
ENSG00000229152	ANKRD10-IT1	0.318224534	0.42724148
ENSG00000167522	ANKRD11	-0.02522765	0.966508744
ENSG00000101745	ANKRD12	0.432336736	0.105408813
ENSG00000076513	ANKRD13A	0.4308527	0.104355286
ENSG00000118454	ANKRD13C	0.032014632	0.960568268
ENSG00000172932	ANKRD13D	-0.357414108	0.415111176
ENSG00000134461	ANKRD16	-0.449475168	0.512944524
ENSG00000132466	ANKRD17	0.376367542	0.207852606
ENSG00000180071	ANKRD18A	-1.725151035	0.00037142
ENSG00000159712	ANKRD18CP	-0.533595427	0.658422715
ENSG00000217165	ANKRD18EP	-0.083064279	0.893936705
ENSG00000187984	ANKRD19P	-0.205061059	0.775447216
ENSG00000215559	ANKRD20A11P	1.136412126	0.248240314
ENSG00000172014	ANKRD20A4P	-1.073517526	0.41806082
ENSG00000186481	ANKRD20A5P	-0.414944181	0.346945378
ENSG00000152766	ANKRD22	1.440732834	1.13E-07
ENSG00000163126	ANKRD23	-0.510292726	0.680671148
ENSG00000107890	ANKRD26	-0.313188764	0.400392908
ENSG00000229427	ANKRD26P4	-0.711341594	0.755764047
ENSG00000105186	ANKRD27	0.331461652	0.328861197
ENSG00000206560	ANKRD28	-0.171112052	0.71381945
ENSG00000154065	ANKRD29	3.413334677	3.01E-08
ENSG00000145700	ANKRD31	-0.14815908	0.898906169
ENSG00000164236	ANKRD33B	2.66693754	1.96E-28
ENSG00000272031	ANKRD34A	-1.312413724	0.0562294
ENSG00000135976	ANKRD36	-0.677740517	0.067183045
ENSG00000196912	ANKRD36B	-0.693980659	0.035417922
ENSG00000230006	ANKRD36BP2	-0.786310898	0.042535375
ENSG00000174501	ANKRD36C	-0.744260655	0.052991674
ENSG00000186352	ANKRD37	0.2446516	0.764347846
ENSG00000213337	ANKRD39	-0.582291968	0.200159327
ENSG00000154945	ANKRD40	0.118373529	0.806218599
ENSG00000137494	ANKRD42	-0.536811097	0.102645832
ENSG00000065413	ANKRD44	-0.112915486	0.826296316
ENSG00000231621	ANKRD44-AS1	-1.568781288	0.053280973
ENSG00000236977	ANKRD44-IT1	-0.344719635	0.764116896
ENSG00000186106	ANKRD46	-0.260571226	0.518741029
ENSG00000168876	ANKRD49	0.05188796	0.941401265
ENSG00000228446	ANKRD49P1	-0.462283699	0.786539813
ENSG00000151458	ANKRD50	-0.823584539	0.118964491
ENSG00000139645	ANKRD52	0.453357077	0.32689451
ENSG00000100124	ANKRD54	0.021194208	0.98269251
ENSG00000164512	ANKRD55	-1.448176738	0.00573073
ENSG00000135299	ANKRD6	-0.562744514	0.164923968
ENSG00000157999	ANKRD61	0.122896369	0.920130456
ENSG00000156381	ANKRD9	-0.183717229	0.911167257
ENSG00000064999	ANKS1A	0.145520595	0.780274679
ENSG00000185046	ANKS1B	-1.064217047	0.431883377
ENSG00000168096	ANKS3	-0.441275656	0.549771161
ENSG00000165138	ANKS6	-0.42687763	0.358051466
ENSG00000206199	ANKUB1	0.396369209	0.861371137
ENSG00000163516	ANKZF1	-0.272000383	0.613678793
ENSG00000011426	ANLN	0.227901705	0.847570985
ENSG00000171714	ANO5	-1.011415457	0.303527881
ENSG00000177119	ANO6	-0.271420317	0.561541153
ENSG00000074855	ANO8	-1.10779568	0.024284877
ENSG00000185101	ANO9	-0.064739117	0.966520614
ENSG00000011201	ANOS1	-2.514669871	0.000215565
ENSG00000241859	ANOS2P	-0.515820183	0.742265426
ENSG00000140350	ANP32A	-0.157383207	0.769629788
ENSG00000136938	ANP32B	-0.144963115	0.770855224
ENSG00000143401	ANP32E	-0.223916683	0.600036124
ENSG00000166825	ANPEP	0.228143912	0.776958625
ENSG00000169604	ANTXR1	-2.301693416	0.068505764
ENSG00000163297	ANTXR2	0.729745043	0.101674975
ENSG00000263482	ANTXRLP1	-1.695168039	0.000204068
ENSG00000135046	ANXA1	0.519781521	0.084427868
ENSG00000109511	ANXA10	2.483488004	0.003867146
ENSG00000122359	ANXA11	-0.266632022	0.55987265
ENSG00000182718	ANXA2	-0.1731954	0.803765716
ENSG00000231991	ANXA2P2	-0.330883292	0.796406952
ENSG00000177721	ANXA2R	0.816413698	0.012937455
ENSG00000138772	ANXA3	-0.132325313	0.854011672
ENSG00000196975	ANXA4	0.336308665	0.573466068
ENSG00000197043	ANXA6	0.23498871	0.670293344
ENSG00000138279	ANXA7	0.207469035	0.609997731
ENSG00000143412	ANXA9	-1.732863958	4.14E-07
ENSG00000136250	AOAH	-0.718727498	0.001970989
ENSG00000230539	AOAH-IT1	-0.683325464	0.42422741
ENSG00000131480	AOC2	-0.107024528	0.94755336
ENSG00000131471	AOC3	0.359613458	0.822119464
ENSG00000148120	AOPEP	0.142423812	0.837068681
ENSG00000100280	AP1B1	-0.018343594	0.982751139
ENSG00000166747	AP1G1	0.102205685	0.834445846
ENSG00000213983	AP1G2	0.391412102	0.565787855
ENSG00000072958	AP1M1	-0.262462435	0.534034678
ENSG00000106367	AP1S1	0.308477935	0.574071844
ENSG00000182287	AP1S2	-1.276315969	0.000432969
ENSG00000152056	AP1S3	1.123464269	1.29E-05
ENSG00000196961	AP2A1	-0.091518171	0.883354622
ENSG00000183020	AP2A2	-0.214628883	0.629246968
ENSG00000006125	AP2B1	0.23497842	0.539375946
ENSG00000161203	AP2M1	0.051150144	0.936099201
ENSG00000042753	AP2S1	-0.477100302	0.274410735
ENSG00000132842	AP3B1	0.02684434	0.966413954
ENSG00000065000	AP3D1	0.229957984	0.651531144
ENSG00000185009	AP3M1	-0.044402161	0.941688871
ENSG00000070718	AP3M2	-0.125950587	0.798098449
ENSG00000177879	AP3S1	-0.293347971	0.494617831
ENSG00000157823	AP3S2	-0.289768315	0.467564666
ENSG00000134262	AP4B1	0.319130161	0.458655927
ENSG00000226167	AP4B1-AS1	0.201086024	0.738922666
ENSG00000081014	AP4E1	-0.097386808	0.850302203
ENSG00000221838	AP4M1	0.239938087	0.784720763
ENSG00000100478	AP4S1	0.048552916	0.940198664
ENSG00000254470	AP5B1	0.799095339	0.061285193
ENSG00000125843	AP5S1	-0.297291681	0.686061102
ENSG00000242802	AP5Z1	0.844949452	0.038699359
ENSG00000120868	APAF1	-0.480629449	0.126121497
ENSG00000107282	APBA1	-1.652213339	0.00039848
ENSG00000034053	APBA2	-0.768586024	0.014276005
ENSG00000011132	APBA3	0.313445998	0.58713579
ENSG00000166313	APBB1	-0.476253851	0.454126532
ENSG00000077420	APBB1IP	-0.620827694	0.027248813
ENSG00000163697	APBB2	-0.312206343	0.708207521
ENSG00000113108	APBB3	-0.085124699	0.916389551
ENSG00000134982	APC	0.078825311	0.89265389
ENSG00000164062	APEH	0.152611616	0.873592385
ENSG00000100823	APEX1	0.242570549	0.6730609
ENSG00000169188	APEX2	0.060946081	0.944381423
ENSG00000117362	APH1A	0.288162161	0.449679944
ENSG00000138613	APH1B	-0.322528249	0.403183175
ENSG00000166181	API5	0.113646568	0.819941272
ENSG00000234558	API5P1	-0.883897154	0.62479152
ENSG00000149089	APIP	0.026139301	0.972226752
ENSG00000169621	APLF	-0.16731814	0.770839261
ENSG00000084234	APLP2	-1.086983776	3.74E-06
ENSG00000101474	APMAP	-0.303837825	0.38599873
ENSG00000235910	APOA1-AS	-0.990802778	0.614310397
ENSG00000158874	APOA2	0.384425702	0.826594749
ENSG00000124701	APOBEC2	0.064134557	0.958552226
ENSG00000128383	APOBEC3A	4.690982968	1.81E-09
ENSG00000179750	APOBEC3B	4.54182459	1.06E-15
ENSG00000244509	APOBEC3C	0.341102344	0.356547906
ENSG00000243811	APOBEC3DE	0.699560594	0.033590644
ENSG00000128394	APOBEC3F	1.092947011	0.000421237
ENSG00000239713	APOBEC3G	0.851124749	0.000206738
ENSG00000100298	APOBEC3H	-0.542726453	0.444435524
ENSG00000184730	APOBR	-0.380561866	0.539329783
ENSG00000100342	APOL1	2.113694405	3.00E-09
ENSG00000128335	APOL2	1.691859369	5.93E-07
ENSG00000128284	APOL3	1.369697104	2.75E-05
ENSG00000100336	APOL4	0.605894367	0.114557735
ENSG00000221963	APOL6	1.85766384	1.18E-11
ENSG00000178878	APOLD1	-1.148294595	0.001963884
ENSG00000204444	APOM	0.183678435	0.849701614
ENSG00000184831	APOO	0.551735497	0.146711855
ENSG00000155008	APOOL	-0.055500582	0.924131226
ENSG00000142192	APP	-0.292726815	0.444435524
ENSG00000062725	APPBP2	-0.051603879	0.933982669
ENSG00000157500	APPL1	-0.374685812	0.247634296
ENSG00000136044	APPL2	-0.281584279	0.424225282
ENSG00000198931	APRT	-0.194254045	0.883354622
ENSG00000214293	APTR	0.157398485	0.803771454
ENSG00000137074	APTX	0.151800679	0.773773154
ENSG00000178301	AQP11	-0.312226063	0.682845235
ENSG00000165272	AQP3	-1.268778823	4.81E-06
ENSG00000103569	AQP9	2.696702859	0.036626125
ENSG00000021776	AQR	0.032275075	0.956022988
ENSG00000169083	AR	-1.089997412	0.471635131
ENSG00000078061	ARAF	0.347484998	0.517462051
ENSG00000186635	ARAP1	-0.165154953	0.752158283
ENSG00000245148	ARAP1-AS2	-0.235760553	0.840014768
ENSG00000047365	ARAP2	0.667620812	0.005237221
ENSG00000120318	ARAP3	-1.582167592	7.37E-06
ENSG00000095139	ARCN1	0.119232934	0.801083771
ENSG00000109321	AREG	0.840262166	0.186429604
ENSG00000119682	AREL1	0.274365681	0.440487853
ENSG00000143761	ARF1	0.267124605	0.449267045
ENSG00000134287	ARF3	-0.156018906	0.730892847
ENSG00000168374	ARF4	-0.212653271	0.652330179
ENSG00000004059	ARF5	0.257873345	0.617377042
ENSG00000165527	ARF6	-0.005673973	0.994190571
ENSG00000101199	ARFGAP1	0.179495787	0.821540366
ENSG00000149182	ARFGAP2	0.317576236	0.613282029
ENSG00000242247	ARFGAP3	-0.138984018	0.768872482
ENSG00000066777	ARFGEF1	0.051431326	0.928543115
ENSG00000124198	ARFGEF2	0.122076848	0.793660114
ENSG00000164144	ARFIP1	-0.062493506	0.920727758
ENSG00000132254	ARFIP2	0.339097552	0.602583341
ENSG00000101246	ARFRP1	0.397251767	0.467547235
ENSG00000118520	ARG1	-0.697234384	0.223677273
ENSG00000081181	ARG2	-0.331380354	0.717046533
ENSG00000265293	ARGFXP2	-0.031622824	0.985692722
ENSG00000175220	ARHGAP1	-0.132338743	0.875585759
ENSG00000071205	ARHGAP10	-0.22162833	0.774049466
ENSG00000198826	ARHGAP11A	0.415329357	0.201995019
ENSG00000165322	ARHGAP12	-0.054079634	0.93653012
ENSG00000075884	ARHGAP15	0.396324471	0.230919812
ENSG00000231758	ARHGAP15-AS1	-0.697805651	0.488187295
ENSG00000140750	ARHGAP17	0.46625618	0.089555507
ENSG00000146376	ARHGAP18	-1.251845247	0.000188675
ENSG00000213390	ARHGAP19	-0.402462021	0.207559041
ENSG00000137727	ARHGAP20	-1.767205893	0.042193278
ENSG00000107863	ARHGAP21	-0.411603616	0.352678217
ENSG00000128805	ARHGAP22	0.329928067	0.505698463
ENSG00000273780	ARHGAP23	2.134711273	0.007747386
ENSG00000138639	ARHGAP24	0.264151877	0.562286346
ENSG00000163219	ARHGAP25	0.489143177	0.073852177
ENSG00000145819	ARHGAP26	-0.923411647	0.000344816
ENSG00000159314	ARHGAP27	0.365028032	0.384895608
ENSG00000215769	ARHGAP27P1-BPTFP1-KPNA2P3	-0.304140839	0.500543889
ENSG00000186517	ARHGAP30	0.107949274	0.850726246
ENSG00000031081	ARHGAP31	-0.535389784	0.203099818
ENSG00000134909	ARHGAP32	-0.740414271	0.027108684
ENSG00000004777	ARHGAP33	0.454088128	0.745181391
ENSG00000160007	ARHGAP35	-0.261207283	0.495924445
ENSG00000089820	ARHGAP4	-0.717508524	0.218531317
ENSG00000165895	ARHGAP42	0.267647087	0.730296685
ENSG00000006740	ARHGAP44	-0.008351955	0.996015823
ENSG00000180448	ARHGAP45	0.065316249	0.947773228
ENSG00000100852	ARHGAP5	0.352358219	0.244452843
ENSG00000258655	ARHGAP5-AS1	-1.299984955	0.247990788
ENSG00000047648	ARHGAP6	-2.232478485	3.37E-05
ENSG00000123329	ARHGAP9	-0.535782166	0.154976912
ENSG00000141522	ARHGDIA	0.527796092	0.091113805
ENSG00000111348	ARHGDIB	-1.021465043	1.09E-06
ENSG00000076928	ARHGEF1	-0.172015657	0.833815711
ENSG00000104728	ARHGEF10	-1.133470029	0.113390974
ENSG00000074964	ARHGEF10L	0.611937407	0.192830794
ENSG00000132694	ARHGEF11	0.673674258	0.121757588
ENSG00000196914	ARHGEF12	0.347359351	0.258949219
ENSG00000110237	ARHGEF17	-0.191437984	0.910574525
ENSG00000104880	ARHGEF18	-0.477463469	0.458674376
ENSG00000142632	ARHGEF19	0.400601881	0.718749851
ENSG00000116584	ARHGEF2	0.235418039	0.565821262
ENSG00000240771	ARHGEF25	-0.610951969	0.638302307
ENSG00000114790	ARHGEF26	-0.329712044	0.808542663
ENSG00000214944	ARHGEF28	-1.094536374	0.123086767
ENSG00000273002	ARHGEF2-AS2	0.013557735	0.992335732
ENSG00000163947	ARHGEF3	1.058048464	1.06E-05
ENSG00000214694	ARHGEF33	0.222883105	0.871419733
ENSG00000204959	ARHGEF34P	0.145877691	0.915834144
ENSG00000213214	ARHGEF35	-0.093184734	0.971442042
ENSG00000244198	ARHGEF35-AS1	-0.801957874	0.150845168
ENSG00000183111	ARHGEF37	1.513276086	0.219546003
ENSG00000236699	ARHGEF38	0.371804893	0.70501082
ENSG00000137135	ARHGEF39	-0.08735988	0.921792517
ENSG00000165801	ARHGEF40	0.275439421	0.776958625
ENSG00000050327	ARHGEF5	0.375066856	0.716125723
ENSG00000129675	ARHGEF6	-0.413972115	0.179020232
ENSG00000102606	ARHGEF7	0.025309974	0.966413954
ENSG00000131089	ARHGEF9	-0.962264469	5.04E-05
ENSG00000117713	ARID1A	0.01471489	0.98340713
ENSG00000049618	ARID1B	0.07899489	0.881001282
ENSG00000189079	ARID2	-0.106089854	0.838368071
ENSG00000116017	ARID3A	0.248803977	0.626693097
ENSG00000179361	ARID3B	0.239775457	0.652354423
ENSG00000032219	ARID4A	-0.150444006	0.772302254
ENSG00000054267	ARID4B	0.388714661	0.170705447
ENSG00000196843	ARID5A	0.976923472	0.043171133
ENSG00000150347	ARID5B	0.956911058	0.000432969
ENSG00000166233	ARIH1	0.019616085	0.974734706
ENSG00000177479	ARIH2	0.303731466	0.415419131
ENSG00000221883	ARIH2OS	0.611012875	0.520778767
ENSG00000120805	ARL1	-0.108424548	0.837545403
ENSG00000175414	ARL10	-0.270701992	0.474860353
ENSG00000152213	ARL11	-1.206552289	0.00852291
ENSG00000174225	ARL13A	-0.373031643	0.748301962
ENSG00000169379	ARL13B	0.178436138	0.720730647
ENSG00000152219	ARL14EP	-0.107787136	0.841902388
ENSG00000224891	ARL14EPP1	2.678091722	1.14E-05
ENSG00000185305	ARL15	-0.099984838	0.87609451
ENSG00000214087	ARL16	0.37690236	0.496232819
ENSG00000185829	ARL17B	-0.170687725	0.772013081
ENSG00000228696	ARL17B	-0.155160785	0.850937124
ENSG00000213465	ARL2	0.164509233	0.918315077
ENSG00000102931	ARL2BP	-0.234357477	0.703895953
ENSG00000138175	ARL3	-0.228206039	0.730843868
ENSG00000122644	ARL4A	0.11386706	0.838308719
ENSG00000122872	ARL4AP1	-0.08643229	0.976003916
ENSG00000231395	ARL4AP4	0.20856002	0.947531547
ENSG00000188042	ARL4C	-0.122723617	0.833071275
ENSG00000175906	ARL4D	-0.936602106	0.349912122
ENSG00000162980	ARL5A	-0.18674674	0.681515753
ENSG00000165997	ARL5B	1.347918901	1.99E-07
ENSG00000113966	ARL6	-0.135488194	0.847988528
ENSG00000170540	ARL6IP1	-0.145591826	0.75639738
ENSG00000182196	ARL6IP4	0.288772989	0.874435245
ENSG00000144746	ARL6IP5	-0.268347766	0.485840646
ENSG00000177917	ARL6IP6	0.417566858	0.231973175
ENSG00000143862	ARL8A	0.715934472	0.012207898
ENSG00000134108	ARL8B	0.510879249	0.142441016
ENSG00000260896	ARLNC1	1.237910582	0.349912122
ENSG00000104442	ARMC1	-0.12620355	0.807846825
ENSG00000170632	ARMC10	-0.356691996	0.332269678
ENSG00000178660	ARMC10P1	-1.016303491	0.646217901
ENSG00000118690	ARMC2	-0.430616031	0.330125333
ENSG00000140691	ARMC5	0.141898296	0.949532508
ENSG00000105676	ARMC6	0.369120968	0.752105941
ENSG00000125449	ARMC7	-0.459740684	0.49546006
ENSG00000114098	ARMC8	0.088961769	0.862730321
ENSG00000135931	ARMC9	0.187342628	0.853051946
ENSG00000126947	ARMCX1	0.692930076	0.298773738
ENSG00000184867	ARMCX2	0.256299563	0.671175509
ENSG00000102401	ARMCX3	0.062172584	0.918975735
ENSG00000196440	ARMCX4	-0.653957307	0.078602559
ENSG00000125962	ARMCX5	-0.199544977	0.696298111
ENSG00000271147	ARMCX5-GPRASP2	-0.275593566	0.669548601
ENSG00000198960	ARMCX6	0.506090566	0.240832095
ENSG00000198520	ARMH1	0.52831063	0.624473049
ENSG00000260286	ARMH2	-0.676457419	0.484522086
ENSG00000120029	ARMH3	0.150803203	0.737771327
ENSG00000146476	ARMT1	-0.567770113	0.090574154
ENSG00000235072	ARNILA	-0.92398675	0.129906429
ENSG00000143437	ARNT	-0.245201784	0.493555392
ENSG00000172379	ARNT2	5.139486737	3.63E-06
ENSG00000133794	ARNTL	0.212268665	0.641461501
ENSG00000029153	ARNTL2	1.148222332	0.026222231
ENSG00000130429	ARPC1B	-0.153988113	0.751408428
ENSG00000163466	ARPC2	-0.155820169	0.748152076
ENSG00000111229	ARPC3	0.024747994	0.969131008
ENSG00000226284	ARPC3P1	0.759716147	0.402620897
ENSG00000256745	ARPC3P3	-0.280622398	0.848779723
ENSG00000241553	ARPC4	0.036325409	0.955821639
ENSG00000250151	ARPC4-TTLL3	0.062360067	0.969218337
ENSG00000162704	ARPC5	-0.128433097	0.812506265
ENSG00000136950	ARPC5L	0.746655849	0.005039346
ENSG00000242498	ARPIN	-2.626208819	7.03E-12
ENSG00000128989	ARPP-19	0.137551736	0.770591612
ENSG00000120500	ARR3	0.247219646	0.852327799
ENSG00000137486	ARRB1	-1.267359587	0.00020255
ENSG00000141480	ARRB2	-0.469219209	0.077528118
ENSG00000197070	ARRDC1	0.300434986	0.735455944
ENSG00000203993	ARRDC1-AS1	0.111217827	0.906986959
ENSG00000105643	ARRDC2	-0.339907904	0.489821272
ENSG00000113369	ARRDC3	0.332569076	0.457509671
ENSG00000281357	ARRDC3-AS1	0.584088116	0.470657094
ENSG00000140450	ARRDC4	-1.212761681	0.000480968
ENSG00000205784	ARRDC5	-0.366060279	0.581549661
ENSG00000100299	ARSA	0.100788192	0.932415508
ENSG00000113273	ARSB	0.060313716	0.932903521
ENSG00000006756	ARSD	0.115901054	0.860335013
ENSG00000141337	ARSG	0.320794297	0.54318598
ENSG00000180801	ARSJ	0.624269016	0.561520061
ENSG00000164291	ARSK	-0.438720137	0.21214292
ENSG00000156219	ART3	2.83496343	0.004496316
ENSG00000173409	ARV1	-0.02450309	0.973493937
ENSG00000099889	ARVCF	-1.801060437	0.341013025
ENSG00000104763	ASAH1	-0.131655603	0.871985319
ENSG00000188611	ASAH2	0.698304859	0.485395583
ENSG00000204147	ASAH2B	0.672700601	0.031151059
ENSG00000153317	ASAP1	-0.088675904	0.915666133
ENSG00000280543	ASAP1-IT2	0.033220622	0.98673977
ENSG00000151693	ASAP2	-0.295885675	0.752761388
ENSG00000088280	ASAP3	0.166009892	0.933346387
ENSG00000065802	ASB1	-0.382900543	0.296204443
ENSG00000196372	ASB13	-1.78003469	3.01E-08
ENSG00000239388	ASB14	-0.605789035	0.18492416
ENSG00000161664	ASB16	0.170711017	0.925761904
ENSG00000267080	ASB16-AS1	0.176502383	0.842190449
ENSG00000100628	ASB2	0.210842741	0.905901944
ENSG00000115239	ASB3	-0.17833729	0.810199304
ENSG00000148331	ASB6	0.158844874	0.861348959
ENSG00000183475	ASB7	0.305829756	0.351163705
ENSG00000177981	ASB8	0.077670877	0.887040947
ENSG00000138303	ASCC1	0.407955247	0.226640883
ENSG00000100325	ASCC2	0.24339733	0.64405426
ENSG00000112249	ASCC3	0.29970172	0.386430457
ENSG00000183734	ASCL2	0.485258325	0.307908238
ENSG00000111875	ASF1A	0.022439304	0.977321227
ENSG00000105011	ASF1B	0.32806341	0.756310262
ENSG00000141505	ASGR1	-3.633226864	0.006569659
ENSG00000161944	ASGR2	-5.494061941	3.22E-09
ENSG00000116539	ASH1L	0.007835101	0.991866714
ENSG00000235919	ASH1L-AS1	0.390317263	0.562286346
ENSG00000129691	ASH2L	0.23711041	0.536810432
ENSG00000126522	ASL	0.16945271	0.915705298
ENSG00000169093	ASMTL	0.427828426	0.325567281
ENSG00000236017	ASMTL-AS1	0.177131169	0.891952426
ENSG00000070669	ASNS	0.399498967	0.324495957
ENSG00000138381	ASNSD1	-0.108520063	0.846967849
ENSG00000204653	ASPDH	-0.824980046	0.551192779
ENSG00000198363	ASPH	-0.337737537	0.537075028
ENSG00000174939	ASPHD1	0.181663106	0.900978828
ENSG00000128203	ASPHD2	0.342104755	0.477028466
ENSG00000066279	ASPM	-0.00691799	0.995374816
ENSG00000106819	ASPN	-1.118131579	0.554845755
ENSG00000244617	ASPRV1	-0.272925937	0.885624135
ENSG00000169696	ASPSCR1	-0.017512055	0.991879822
ENSG00000162174	ASRGL1	-1.552307738	1.97E-05
ENSG00000220517	ASS1P1	0.901134211	0.524808249
ENSG00000034533	ASTE1	-0.282687501	0.546514475
ENSG00000148219	ASTN2	-1.164888875	0.178727887
ENSG00000171456	ASXL1	0.260728165	0.582931658
ENSG00000143970	ASXL2	0.19341345	0.633002399
ENSG00000138138	ATAD1	0.027827711	0.963199412
ENSG00000156802	ATAD2	0.433332685	0.130516339
ENSG00000119778	ATAD2B	-0.023351386	0.96909937
ENSG00000197785	ATAD3A	0.251913611	0.879991852
ENSG00000160072	ATAD3B	0.704348047	0.227695813
ENSG00000215915	ATAD3C	-0.186015324	0.926891175
ENSG00000176208	ATAD5	0.253315179	0.54347778
ENSG00000137343	ATAT1	-0.022316464	0.981243599
ENSG00000107669	ATE1	-0.273913808	0.437177229
ENSG00000226864	ATE1-AS1	-0.287129825	0.910596173
ENSG00000123268	ATF1	-0.248282241	0.522895494
ENSG00000115966	ATF2	0.029136195	0.961717207
ENSG00000162772	ATF3	2.660841365	1.25E-29
ENSG00000128272	ATF4	0.820915734	0.011830151
ENSG00000228218	ATF4P3	0.168535975	0.95354688
ENSG00000169136	ATF5	0.764848029	0.006473449
ENSG00000118217	ATF6	-0.096707065	0.851726136
ENSG00000168468	ATF6B	0.138744574	0.812625488
ENSG00000170653	ATF7	0.192815614	0.646249328
ENSG00000171681	ATF7IP	-0.254960419	0.480931722
ENSG00000166669	ATF7IP2	-0.201640896	0.640941242
ENSG00000267281	ATF7-NPFF	0.309573423	0.787159013
ENSG00000152348	ATG10	0.35557732	0.444435524
ENSG00000123395	ATG101	-0.199450375	0.873801694
ENSG00000145782	ATG12	0.239772246	0.55994312
ENSG00000175224	ATG13	0.041770243	0.945195689
ENSG00000126775	ATG14	-0.215197027	0.584947836
ENSG00000085978	ATG16L1	-0.114213328	0.832332567
ENSG00000168010	ATG16L2	-0.303858281	0.505364468
ENSG00000110046	ATG2A	-0.111692794	0.923288381
ENSG00000066739	ATG2B	-0.145707705	0.753133461
ENSG00000144848	ATG3	0.116254554	0.850302203
ENSG00000101844	ATG4A	0.357152177	0.298911413
ENSG00000168397	ATG4B	0.173203301	0.755919789
ENSG00000125703	ATG4C	-0.676054181	0.052464541
ENSG00000130734	ATG4D	0.384898129	0.703488494
ENSG00000057663	ATG5	-0.017801959	0.979166149
ENSG00000197548	ATG7	-0.572474036	0.179003315
ENSG00000198925	ATG9A	-0.150301796	0.843836234
ENSG00000181652	ATG9B	-1.252124355	0.101668258
ENSG00000142102	ATHL1	-0.251690304	0.796131001
ENSG00000138363	ATIC	0.543304255	0.052460784
ENSG00000198513	ATL1	-0.629281564	0.236078714
ENSG00000127152	ATL1-gamma	-0.395041234	0.172434792
ENSG00000119787	ATL2	-0.238675068	0.590806825
ENSG00000184743	ATL3	-0.122802717	0.808081011
ENSG00000149311	ATM	-0.358352561	0.217725576
ENSG00000166454	ATMIN	-0.05055767	0.927591809
ENSG00000111676	ATN1	0.207974355	0.784279548
ENSG00000177556	ATOX1	0.949588679	0.002729274
ENSG00000206190	ATP10A	1.370028222	2.40E-08
ENSG00000118322	ATP10B	-0.456407503	0.792259244
ENSG00000145246	ATP10D	-0.031816797	0.961195487
ENSG00000068650	ATP11A	-0.44490569	0.220133786
ENSG00000058063	ATP11B	-0.018335636	0.976279969
ENSG00000101974	ATP11C	0.263914615	0.470976245
ENSG00000105726	ATP13A1	0.446696082	0.502123507
ENSG00000159363	ATP13A2	1.030436124	0.004971336
ENSG00000133657	ATP13A3	0.096889902	0.918338784
ENSG00000127249	ATP13A4	0.194057457	0.871491016
ENSG00000163399	ATP1A1	-0.268616453	0.508232476
ENSG00000203865	ATP1A1-AS1	-0.059780293	0.956359805
ENSG00000105409	ATP1A3	-0.684465152	0.612888426
ENSG00000143153	ATP1B1	0.012013999	0.992235817
ENSG00000249212	ATP1B1P1	-0.179676993	0.946045446
ENSG00000129244	ATP1B2	-0.845033158	0.696148344
ENSG00000069849	ATP1B3	0.041557973	0.947096436
ENSG00000244124	ATP1B3-AS1	0.206553644	0.899730411
ENSG00000166896	ATP23	-0.724950947	0.13059963
ENSG00000196296	ATP2A1	1.074433623	0.406004869
ENSG00000174437	ATP2A2	0.084877172	0.869589967
ENSG00000074370	ATP2A3	-0.100425424	0.883849291
ENSG00000070961	ATP2B1	-0.869494414	0.001912651
ENSG00000271614	ATP2B1-AS1	-1.151327919	0.060158573
ENSG00000058668	ATP2B4	0.124505686	0.787563964
ENSG00000017260	ATP2C1	0.084896016	0.89348926
ENSG00000152234	ATP5F1A	0.08787503	0.869446336
ENSG00000110955	ATP5F1B	0.388444166	0.235942751
ENSG00000165629	ATP5F1C	0.225202614	0.580918934
ENSG00000099624	ATP5F1D	-0.307208434	0.873592385
ENSG00000124172	ATP5F1E	-0.023635776	0.97269703
ENSG00000130770	ATP5IF1	-0.272100969	0.629246968
ENSG00000159199	ATP5MC1	0.463670164	0.348902965
ENSG00000135390	ATP5MC2	-0.007175808	0.995131223
ENSG00000230482	ATP5MC2P3	-0.572657757	0.751239932
ENSG00000154518	ATP5MC3	0.008162843	0.991866714
ENSG00000173915	ATP5MD	0.280458332	0.536227585
ENSG00000169020	ATP5ME	-0.135515982	0.852779599
ENSG00000241468	ATP5MF	0.116916552	0.840491377
ENSG00000167283	ATP5MG	-0.030346088	0.963527808
ENSG00000156411	ATP5MPL	0.067031166	0.915185179
ENSG00000116459	ATP5PB	-0.073191969	0.906297507
ENSG00000254944	ATP5PBP5	0.376472847	0.772375976
ENSG00000167863	ATP5PD	-0.230668729	0.607162892
ENSG00000234925	ATP5PDP4	-0.499700018	0.6730609
ENSG00000154723	ATP5PF	0.140823855	0.807947359
ENSG00000241837	ATP5PO	0.050894619	0.939136074
ENSG00000071553	ATP6AP1	0.132578503	0.816595268
ENSG00000205464	ATP6AP1L	-0.693583982	0.143027362
ENSG00000182220	ATP6AP2	-1.01656965	1.18E-05
ENSG00000033627	ATP6V0A1	-1.01416887	0.00812748
ENSG00000185344	ATP6V0A2	0.173632092	0.680899572
ENSG00000117410	ATP6V0B	0.02207664	0.978619574
ENSG00000159720	ATP6V0D1	0.114023706	0.870442595
ENSG00000147614	ATP6V0D2	-3.974699303	0.012225277
ENSG00000113732	ATP6V0E1	0.210780349	0.610641556
ENSG00000171130	ATP6V0E2	-0.60254523	0.151630072
ENSG00000204934	ATP6V0E2-AS1	-0.477599629	0.629246968
ENSG00000114573	ATP6V1A	0.067806981	0.921792517
ENSG00000147416	ATP6V1B2	0.141155081	0.842840379
ENSG00000155097	ATP6V1C1	0.0235364	0.976000715
ENSG00000143882	ATP6V1C2	0.390676837	0.541526318
ENSG00000100554	ATP6V1D	0.015955041	0.984464559
ENSG00000131100	ATP6V1E1	0.42150453	0.138441673
ENSG00000250565	ATP6V1E2	-0.513967411	0.282163637
ENSG00000128524	ATP6V1F	0.202926927	0.657495059
ENSG00000272899	ATP6V1FNB	0.333307223	0.8067563
ENSG00000136888	ATP6V1G1	0.110480822	0.835071684
ENSG00000206445	ATP6V1G2	0.330903876	0.708821377
ENSG00000047249	ATP6V1H	1.122819942	9.49E-05
ENSG00000165240	ATP7A	-0.031157292	0.961649447
ENSG00000123191	ATP7B	-0.977300591	0.28267711
ENSG00000228253	ATP8	-0.173955546	0.830186505
ENSG00000124406	ATP8A1	-0.820973566	0.000551867
ENSG00000132932	ATP8A2	-1.000852008	0.009475541
ENSG00000229800	ATP8A2P2	0.280827722	0.881913599
ENSG00000081923	ATP8B1	-0.362322855	0.734145859
ENSG00000143515	ATP8B2	-0.489112629	0.156252641
ENSG00000130270	ATP8B3	-0.466821151	0.756673377
ENSG00000104043	ATP8B4	-0.196186393	0.814318909
ENSG00000054793	ATP9A	-1.292907014	1.34E-06
ENSG00000166377	ATP9B	0.035037584	0.967498954
ENSG00000123472	ATPAF1	0.35502287	0.343024444
ENSG00000171953	ATPAF2	-0.060770255	0.942908882
ENSG00000150756	ATPSCKMT	-0.504972727	0.152436036
ENSG00000175054	ATR	0.371976793	0.192830794
ENSG00000138085	ATRAID	-0.159040346	0.781205132
ENSG00000088812	ATRN	-0.8492916	0.000132565
ENSG00000085224	ATRX	-0.088946841	0.860335013
ENSG00000124788	ATXN1	-0.663686488	0.020748131
ENSG00000130638	ATXN10	0.01962952	0.976496916
ENSG00000224470	ATXN1L	0.152427506	0.752872854
ENSG00000204842	ATXN2	-0.174639576	0.694514998
ENSG00000168488	ATXN2L	0.530241852	0.09402822
ENSG00000066427	ATXN3	-0.283570975	0.419820533
ENSG00000163635	ATXN7	0.369002745	0.222502609
ENSG00000146776	ATXN7L1	-0.510449593	0.061660957
ENSG00000162650	ATXN7L2	0.390779226	0.548647033
ENSG00000087152	ATXN7L3	0.534401613	0.070684657
ENSG00000253719	ATXN7L3B	-0.122753204	0.81396392
ENSG00000148090	AUH	-0.233620889	0.641635713
ENSG00000127423	AUNIP	-0.524263366	0.6021475
ENSG00000115307	AUP1	0.339503549	0.567758482
ENSG00000087586	AURKA	0.311379673	0.540031552
ENSG00000175756	AURKAIP1	0.599790214	0.606061084
ENSG00000158321	AUTS2	-0.098051974	0.882194377
ENSG00000169857	AVEN	0.145294181	0.819158591
ENSG00000135407	AVIL	0.024505815	0.972778301
ENSG00000105778	AVL9	0.049439036	0.931916042
ENSG00000119986	AVPI1	-0.949665505	0.268130331
ENSG00000162779	AXDND1	1.630621496	0.075583534
ENSG00000103126	AXIN1	-0.020913195	0.982830026
ENSG00000168646	AXIN2	-1.01966223	0.001211672
ENSG00000167601	AXL	1.74659198	1.01E-06
ENSG00000172922	AYP1	0.248007839	0.720015222
ENSG00000163512	AZI2	0.8186481	0.001864323
ENSG00000155096	AZIN1	0.434008188	0.306821362
ENSG00000142920	AZIN2	-0.734785119	0.191978994
ENSG00000166710	B2M	0.740793993	0.00071243
ENSG00000169255	B3GALNT1	0.605021506	0.367945375
ENSG00000229948	B3GALNT1P1	-0.644631423	0.638302307
ENSG00000162885	B3GALNT2	-0.228020274	0.612888426
ENSG00000162630	B3GALT2	-0.651283705	0.059408234
ENSG00000206285	B3GALT4	0.16032476	0.852779599
ENSG00000176022	B3GALT6	-0.133004312	0.845833362
ENSG00000109956	B3GAT1	-0.37610348	0.416970561
ENSG00000255545	B3GAT1-DT	-0.95090351	0.42388837
ENSG00000112309	B3GAT2	0.358119239	0.523968668
ENSG00000149541	B3GAT3	0.139952053	0.85372884
ENSG00000187676	B3GLCT	-0.312944613	0.48251409
ENSG00000214654	B3GNT10	-0.078062057	0.925861289
ENSG00000170340	B3GNT2	1.032807943	1.30E-05
ENSG00000176383	B3GNT4	0.69858735	0.498195835
ENSG00000176597	B3GNT5	-0.433847854	0.35252751
ENSG00000174684	B3GNT6	-0.920607292	0.041993015
ENSG00000156966	B3GNT7	0.600456666	0.246031878
ENSG00000237172	B3GNT9	-0.084078976	0.962530447
ENSG00000175711	B3GNTL1	-0.504546645	0.387774468
ENSG00000139044	B4GALNT3	-0.680131727	0.614379673
ENSG00000086062	B4GALT1	0.057857882	0.939105717
ENSG00000117411	B4GALT2	1.359936347	0.243157181
ENSG00000158850	B4GALT3	0.130258013	0.876624137
ENSG00000121578	B4GALT4	0.624951879	0.043877553
ENSG00000158470	B4GALT5	1.787940266	1.70E-11
ENSG00000118276	B4GALT6	-0.47957679	0.31532076
ENSG00000027847	B4GALT7	0.227325157	0.79681265
ENSG00000123810	B9D2	-0.111160105	0.936569977
ENSG00000164929	BAALC	3.253191179	3.85E-11
ENSG00000247081	BAALC-AS1	1.162512565	0.144588425
ENSG00000236939	BAALC-AS2	4.861101751	0.028051083
ENSG00000158019	BABAM2	-0.093328573	0.868468632
ENSG00000186318	BACE1	-0.620657676	0.040174084
ENSG00000278768	BACE1-AS	-0.286242982	0.701862509
ENSG00000182240	BACE2	0.023972044	0.986481864
ENSG00000156273	BACH1	-0.151489138	0.829141927
ENSG00000232118	BACH1-AS1	0.199556507	0.908890268
ENSG00000248476	BACH1-IT1	0.05288811	0.967694479
ENSG00000228817	BACH1-IT2	-0.027857839	0.98818777
ENSG00000234293	BACH1-IT3	0.948903948	0.728126162
ENSG00000112182	BACH2	-0.120830475	0.800908028
ENSG00000107262	BAG1	0.838543623	0.000648886
ENSG00000112208	BAG2	0.168385608	0.763925376
ENSG00000151929	BAG3	0.035023062	0.96562847
ENSG00000156735	BAG4	-0.31915934	0.38997211
ENSG00000166170	BAG5	-0.006327384	0.993012843
ENSG00000096155	BAG6	0.230374559	0.66966163
ENSG00000266074	BAHCC1	0.17717092	0.921792517
ENSG00000140320	BAHD1	0.267607277	0.621523844
ENSG00000175866	BAIAP2	-0.613234997	0.486177303
ENSG00000226137	BAIAP2-DT	-1.966225007	2.03E-08
ENSG00000006453	BAIAP2L1	0.487820625	0.579809487
ENSG00000007516	BAIAP3	-1.647139281	0.440725786
ENSG00000030110	BAK1	0.967445687	0.046048521
ENSG00000175334	BANF1	0.170985732	0.840801014
ENSG00000153064	BANK1	0.408301002	0.149140623
ENSG00000172530	BANP	0.351668557	0.397787956
ENSG00000163930	BAP1	0.380265384	0.382109586
ENSG00000138376	BARD1	0.623887909	0.03281914
ENSG00000176788	BASP1	2.061935322	5.17E-15
ENSG00000204438	BAT4	0.189943112	0.776958625
ENSG00000156127	BATF	2.042934433	1.16E-07
ENSG00000168062	BATF2	1.667623555	2.29E-05
ENSG00000123685	BATF3	1.951936765	0.00034152
ENSG00000087088	BAX	0.250238395	0.737370017
ENSG00000198604	BAZ1A	1.221506368	1.06E-09
ENSG00000009954	BAZ1B	0.313731513	0.333856531
ENSG00000076108	BAZ2A	0.47482592	0.192931361
ENSG00000123636	BAZ2B	-0.420562888	0.21323298
ENSG00000105327	BBC3	-0.337340801	0.768089768
ENSG00000214413	BBIP1	-0.037935369	0.954717613
ENSG00000119636	BBOF1	-0.561454529	0.200567485
ENSG00000174483	BBS1	-0.203687882	0.782428051
ENSG00000179941	BBS10	-0.34534953	0.454250102
ENSG00000181004	BBS12	0.642348475	0.098308029
ENSG00000125124	BBS2	-0.318144138	0.356122004
ENSG00000140463	BBS4	0.273803629	0.479876823
ENSG00000163093	BBS5	0.443475681	0.657289059
ENSG00000138686	BBS7	0.158679495	0.764873877
ENSG00000122507	BBS9	-0.260692402	0.553620537
ENSG00000114439	BBX	0.659570435	0.006146923
ENSG00000075790	BCAP29	-0.043199128	0.948580987
ENSG00000185825	BCAP31	-0.048488019	0.951209027
ENSG00000137936	BCAR3	1.504642447	1.02E-06
ENSG00000224093	BCAR3-AS1	-0.22258833	0.923410854
ENSG00000064787	BCAS1	-0.161846611	0.899730411
ENSG00000116752	BCAS2	0.212698962	0.659200548
ENSG00000234332	BCAS2P2	-0.581965675	0.340669701
ENSG00000141376	BCAS3	-0.226662092	0.638621794
ENSG00000124243	BCAS4	-0.656351647	0.03178296
ENSG00000060982	BCAT1	1.132080482	4.79E-05
ENSG00000105552	BCAT2	-0.191960628	0.89196741
ENSG00000107949	BCCIP	0.229402313	0.613080732
ENSG00000186666	BCDIN3D	-0.192847263	0.732789146
ENSG00000258057	BCDIN3D-AS1	0.152790374	0.883354622
ENSG00000083123	BCKDHB	-0.220799531	0.664615567
ENSG00000103507	BCKDK	-0.135000176	0.889696383
ENSG00000142867	BCL10	-0.089640073	0.881697456
ENSG00000119866	BCL11A	0.498244287	0.172637132
ENSG00000171791	BCL2	0.225445915	0.62032458
ENSG00000140379	BCL2A1	2.178538334	1.14E-26
ENSG00000171552	BCL2L1	0.255468719	0.693702269
ENSG00000153094	BCL2L11	0.088895779	0.86794746
ENSG00000126453	BCL2L12	0.027041284	0.985238813
ENSG00000099968	BCL2L13	0.295398476	0.389030893
ENSG00000121380	BCL2L14	5.380577403	1.34E-08
ENSG00000188761	BCL2L15	-0.49100413	0.494617831
ENSG00000236559	BCL2L1-AS1	1.154132837	0.035885957
ENSG00000129473	BCL2L2	0.453404604	0.142198942
ENSG00000069399	BCL3	0.897126878	0.066475712
ENSG00000113916	BCL6	0.798386231	0.0051015
ENSG00000110987	BCL7A	0.842207118	0.007790177
ENSG00000106635	BCL7B	0.321533176	0.434128318
ENSG00000099385	BCL7C	0.074117618	0.934988943
ENSG00000116128	BCL9	0.260646967	0.619463012
ENSG00000186174	BCL9L	-0.29291809	0.534017038
ENSG00000029363	BCLAF1	0.192264531	0.629246968
ENSG00000279800	BCLAF1P2	-0.522506578	0.614337894
ENSG00000173681	BCLAF3	0.074432482	0.907158535
ENSG00000197580	BCO2	-0.25368021	0.770354743
ENSG00000183337	BCOR	0.432728668	0.219442853
ENSG00000085185	BCORL1	0.262606982	0.7032567
ENSG00000215580	BCORP1	-0.836782723	0.031230811
ENSG00000186716	BCR	-0.347382624	0.510216946
ENSG00000074582	BCS1L	0.306053457	0.639663055
ENSG00000161267	BDH1	-0.625023461	0.049355324
ENSG00000164039	BDH2	-0.187789551	0.727057407
ENSG00000245573	BDNF-AS	-0.053899332	0.967671405
ENSG00000145734	BDP1	0.32101886	0.322453268
ENSG00000126581	BECN1	0.447099813	0.166513231
ENSG00000178409	BEND3	0.153690754	0.847324758
ENSG00000231345	BEND3P1	-0.46848813	0.661068746
ENSG00000188848	BEND4	0.651452742	0.081093815
ENSG00000162373	BEND5	-0.305935497	0.823215346
ENSG00000151917	BEND6	-0.452261437	0.816844043
ENSG00000167995	BEST1	-0.464450974	0.54689578
ENSG00000105829	BET1	0.02789641	0.968791062
ENSG00000236861	BET1-AS1	-0.176087255	0.828738008
ENSG00000177951	BET1L	0.086571814	0.92278734
ENSG00000241134	BET1P1	-0.278935575	0.657919469
ENSG00000133169	BEX1	-0.303624833	0.880837196
ENSG00000133134	BEX2	0.036494428	0.960664847
ENSG00000166681	BEX3	-1.651530942	2.92E-06
ENSG00000102409	BEX4	-0.548459767	0.098239382
ENSG00000184515	BEX5	-0.316214153	0.723975918
ENSG00000103429	BFAR	0.346628422	0.284690153
ENSG00000249993	BFSP2-AS1	-1.713925286	0.21974106
ENSG00000123095	BHLHB3	-0.844961523	0.579809487
ENSG00000198908	BHLHB9	-0.508846567	0.299109877
ENSG00000180828	BHLHE22	3.600645373	2.40E-06
ENSG00000134107	BHLHE40	1.291780508	1.46E-05
ENSG00000235831	BHLHE40-AS1	-0.598688041	0.345427781
ENSG00000122870	BICC1	-1.632176181	0.307038491
ENSG00000151746	BICD1	-0.046063074	0.944990895
ENSG00000185963	BICD2	-0.303570196	0.38599873
ENSG00000135127	BICDL1	0.211002012	0.728585072
ENSG00000063169	BICRA	0.239086211	0.8067563
ENSG00000269806	BICRA-AS1	-1.054457582	0.646217901
ENSG00000112624	BICRAL	-0.218199942	0.563998617
ENSG00000015475	BID	0.337884983	0.406415661
ENSG00000136717	BIN1	-0.140378302	0.872921645
ENSG00000110934	BIN2	-0.445139051	0.156566983
ENSG00000147439	BIN3	0.36595323	0.417087684
ENSG00000110330	BIRC2	0.371780231	0.3247627
ENSG00000023445	BIRC3	0.739539834	0.001774514
ENSG00000115760	BIRC6	0.247065337	0.590360687
ENSG00000230046	BIRC6-AS1	-0.572830165	0.810765001
ENSG00000279897	BIRC6-AS2	-1.159307895	0.440625682
ENSG00000282851	BISPR	1.550333911	3.35E-07
ENSG00000134897	BIVM	-0.960424411	0.001654585
ENSG00000166619	BLCAP	-0.369556092	0.306503443
ENSG00000136573	BLK	-0.256204245	0.753133461
ENSG00000197299	BLM	0.572157782	0.053838064
ENSG00000108578	BLMH	0.548260905	0.076535256
ENSG00000095585	BLNK	0.990783311	1.63E-05
ENSG00000135441	BLOC1S1	0.032892187	0.974528908
ENSG00000196072	BLOC1S2	0.196499313	0.691835169
ENSG00000189114	BLOC1S3	0.326048569	0.646217901
ENSG00000186222	BLOC1S4	-0.207828892	0.708654321
ENSG00000188428	BLOC1S5	-0.075912076	0.892791471
ENSG00000104164	BLOC1S6	-0.399025632	0.190730541
ENSG00000106605	BLVRA	1.058120911	0.000210182
ENSG00000117475	BLZF1	1.027399673	0.000168213
ENSG00000258565	BLZF2P	-0.4744747	0.770902374
ENSG00000166780	BMERB1	-0.651996154	0.130344722
ENSG00000104081	BMF	0.229792302	0.627072811
ENSG00000168283	BMI1	-0.206180791	0.662234524
ENSG00000168487	BMP1	-0.684172747	0.476231816
ENSG00000125845	BMP2	-0.574863242	0.770902374
ENSG00000138756	BMP2K	-0.311309146	0.491525017
ENSG00000153162	BMP6	-0.849457398	0.322777795
ENSG00000116985	BMP8B	-0.673852367	0.079326644
ENSG00000107779	BMPR1A	0.370175828	0.243738794
ENSG00000204217	BMPR2	0.347072127	0.432204055
ENSG00000165733	BMS1	0.410460535	0.228863538
ENSG00000204177	BMS1P1	-0.149288448	0.839048404
ENSG00000242338	BMS1P4	0.095001156	0.935662545
ENSG00000164603	BMT2	-0.152793376	0.808542663
ENSG00000102010	BMX	0.434763443	0.826492047
ENSG00000173068	BNC2	-2.152553636	2.63E-16
ENSG00000113734	BNIP1	0.516600408	0.284553655
ENSG00000140299	BNIP2	-0.175070161	0.715436538
ENSG00000176171	BNIP3	-0.239029244	0.570074202
ENSG00000104765	BNIP3L	-0.751280538	0.008866968
ENSG00000271550	BNIP3P11	0.881350669	0.098203369
ENSG00000271524	BNIP3P17	0.733829507	0.564894895
ENSG00000268322	BNIP3P25	-0.181881621	0.934627463
ENSG00000268705	BNIP3P26	-0.203504653	0.923952133
ENSG00000268438	BNIP3P27	-0.156491639	0.950492955
ENSG00000260571	BNIP3P5	-0.159811713	0.940743416
ENSG00000269431	BNIP3P8	-0.350557753	0.906417406
ENSG00000163141	BNIPL	-0.343937074	0.713209159
ENSG00000145919	BOD1	0.24451022	0.578723619
ENSG00000038219	BOD1L1	-0.006962048	0.991866714
ENSG00000178096	BOLA1	0.058962907	0.958124303
ENSG00000261740	BOLA2-SMG1P6	-0.083485025	0.949068605
ENSG00000163170	BOLA3	0.691225414	0.070215457
ENSG00000225439	BOLA3-AS1	-0.384575246	0.686103944
ENSG00000152430	BOLL	1.467197551	0.191292872
ENSG00000261236	BOP1	0.271163519	0.864704876
ENSG00000136122	BORA	0.248293775	0.587775871
ENSG00000165714	BORCS5	-0.535830939	0.108984566
ENSG00000196544	BORCS6	-0.676183663	0.243424614
ENSG00000166275	BORCS7	-0.082100795	0.888776613
ENSG00000254901	BORCS8	0.436942578	0.510232972
ENSG00000172331	BPGM	1.754686111	8.72E-18
ENSG00000137274	BPHL	-0.111044701	0.90357594
ENSG00000101425	BPI	-1.629678238	0.000179974
ENSG00000125997	BPIFB9P	-0.544681519	0.754277614
ENSG00000162813	BPNT1	0.311924259	0.405249366
ENSG00000104331	BPNT2	-0.125290488	0.790220041
ENSG00000171634	BPTF	-0.090726297	0.862159936
ENSG00000157764	BRAF	0.136827569	0.764429342
ENSG00000089234	BRAP	0.1710898	0.708277693
ENSG00000106009	BRAT1	-0.316487174	0.744066312
ENSG00000204954	BRAWNIN	-0.03041883	0.967694479
ENSG00000012048	BRCA1	0.279144577	0.579809487
ENSG00000267595	BRCA1P1	-0.660036025	0.579809487
ENSG00000139618	BRCA2	1.45842455	3.15E-09
ENSG00000185515	BRCC3	-0.016391468	0.981255862
ENSG00000251667	BRCC3P1	0.060406403	0.978619574
ENSG00000100425	BRD1	-0.037874276	0.954087378
ENSG00000204256	BRD2	0.615626338	0.016275378
ENSG00000169925	BRD3	-0.214925398	0.617377042
ENSG00000235106	BRD3OS	-0.077665605	0.918338784
ENSG00000141867	BRD4	0.197426489	0.644558581
ENSG00000166164	BRD7	0.527965453	0.039073723
ENSG00000184100	BRD7P2	-0.173506232	0.916461289
ENSG00000169075	BRD7P3	-0.859022002	0.584119101
ENSG00000112983	BRD8	0.022198804	0.974528908
ENSG00000028310	BRD9	0.162894204	0.776958625
ENSG00000104221	BRF2	-0.017953608	0.991423952
ENSG00000164713	BRI3	0.299053294	0.518444006
ENSG00000184992	BRI3BP	-0.952576388	0.00102948
ENSG00000182685	BRICD5	-0.847460258	0.301223544
ENSG00000136492	BRIP1	1.082420953	0.007483086
ENSG00000113460	BRIX1	0.361126941	0.33404063
ENSG00000254999	BRK1	-0.044734937	0.94659121
ENSG00000174744	BRMS1	0.235078654	0.786861023
ENSG00000100916	BRMS1L	0.422758538	0.27428151
ENSG00000162819	BROX	0.016427465	0.981439818
ENSG00000143158	BRP44	-0.111028515	0.86794746
ENSG00000156983	BRPF1	-0.114338172	0.891174463
ENSG00000096070	BRPF3	0.298196793	0.400694563
ENSG00000160469	BRSK1	0.234835415	0.90618229
ENSG00000185658	BRWD1	-0.210404742	0.628715647
ENSG00000237373	BRWD1-IT1	-0.029993921	0.994861032
ENSG00000165288	BRWD3	-0.081885577	0.886054466
ENSG00000168000	BSCL2	-0.30806406	0.665001743
ENSG00000160058	BSDC1	0.164565783	0.782428051
ENSG00000172270	BSG	-0.114980059	0.846967849
ENSG00000164061	BSN	-0.466183859	0.671757651
ENSG00000119411	BSPRY	0.268525134	0.850302203
ENSG00000109743	BST1	-2.419790346	6.34E-17
ENSG00000130303	BST2	1.814447682	1.46E-09
ENSG00000095564	BTAF1	0.097305749	0.851458474
ENSG00000064726	BTBD1	0.095917185	0.856907265
ENSG00000148925	BTBD10	0.006865448	0.992871408
ENSG00000151136	BTBD11	1.119948622	1.12E-05
ENSG00000148411	BTBD14A	-0.156648986	0.77018653
ENSG00000160877	BTBD14B	0.606289792	0.203290464
ENSG00000233436	BTBD18	-0.363301796	0.745181391
ENSG00000222009	BTBD19	0.479902554	0.440725786
ENSG00000133243	BTBD2	-0.028408322	0.981373326
ENSG00000132640	BTBD3	-0.476605749	0.412469813
ENSG00000184887	BTBD6	0.047933691	0.948580987
ENSG00000011114	BTBD7	-0.084052469	0.881075678
ENSG00000203414	BTBD7P1	-0.19748389	0.891041011
ENSG00000189195	BTBD8	-0.526351765	0.382893595
ENSG00000183826	BTBD9	-0.017170878	0.981560395
ENSG00000226533	BTBD9-AS1	-0.364893113	0.853506302
ENSG00000169814	BTD	-0.146933333	0.833815711
ENSG00000145741	BTF3	-0.076014866	0.900630555
ENSG00000134717	BTF3L4	-0.291649097	0.511362027
ENSG00000213189	BTF3L4P2	-0.78911443	0.618043766
ENSG00000231120	BTF3P10	-1.512107362	0.380574029
ENSG00000254272	BTF3P3	-0.328104391	0.847632298
ENSG00000219986	BTF3P7	-5.094782215	0.001548353
ENSG00000133639	BTG1	0.004019349	0.995907097
ENSG00000256720	BTG1P1	-1.493124097	0.034030424
ENSG00000159388	BTG2	-0.325966333	0.312739709
ENSG00000154640	BTG3	0.997753059	0.000723285
ENSG00000010671	BTK	0.242958853	0.502144972
ENSG00000186265	BTLA	-0.721679185	0.006909922
ENSG00000112763	BTN2A1	0.579602886	0.032722294
ENSG00000124508	BTN2A2	0.309054648	0.52169879
ENSG00000124549	BTN2A3P	0.652592893	0.065278484
ENSG00000026950	BTN3A1	0.354136211	0.357888532
ENSG00000186470	BTN3A2	0.371945241	0.3206639
ENSG00000111801	BTN3A3	0.694058659	0.015870893
ENSG00000166167	BTRC	0.089422434	0.86596325
ENSG00000169679	BUB1	1.696718287	6.57E-13
ENSG00000156970	BUB1B	0.653109855	0.296204443
ENSG00000154473	BUB3	0.114141809	0.838509923
ENSG00000137656	BUD13	0.228055199	0.579196976
ENSG00000071462	BUD23	0.311813903	0.57955493
ENSG00000106245	BUD31	0.428693702	0.169957876
ENSG00000112578	BYSL	0.909237518	0.052263505
ENSG00000082153	BZW1	0.233417339	0.552980836
ENSG00000198406	BZW1P2	-0.498669915	0.581367569
ENSG00000136261	BZW2	0.283490523	0.517608994
ENSG00000237489	C10orf143	0.067927735	0.942908882
ENSG00000222047	C10orf55	-0.48562449	0.808542663
ENSG00000119965	C10orf88	0.026960029	0.967694479
ENSG00000255624	C10orf88B	-0.176501599	0.792613239
ENSG00000137720	C11orf1	0.091871374	0.909682258
ENSG00000110665	C11orf21	-2.154572146	8.05E-17
ENSG00000171067	C11orf24	0.14047082	0.860123483
ENSG00000174370	C11orf45	-1.439386461	0.076552886
ENSG00000162194	C11orf48	0.048621203	0.953398832
ENSG00000149179	C11orf49	0.11781802	0.868468632
ENSG00000182919	C11orf54	-0.208700186	0.626693097
ENSG00000166323	C11orf65	-0.629763962	0.250856826
ENSG00000162148	C11orf66	-0.079918105	0.970469974
ENSG00000175573	C11orf68	0.219623206	0.800673882
ENSG00000173715	C11orf80	-0.744816724	0.02161158
ENSG00000188070	C11orf95	0.227439606	0.67767616
ENSG00000278615	C11orf98	0.683944476	0.288380366
ENSG00000135436	C12orf25	-0.114073183	0.944686803
ENSG00000133641	C12orf29	0.032840955	0.961649447
ENSG00000139233	C12orf31	0.131234366	0.815506108
ENSG00000047621	C12orf4	-0.021002071	0.973493937
ENSG00000180116	C12orf40	0.469687145	0.705917491
ENSG00000139620	C12orf41	0.194869512	0.680671148
ENSG00000179088	C12orf42	-1.842200317	2.10E-07
ENSG00000151131	C12orf45	-0.742094519	0.012878451
ENSG00000139405	C12orf52	-0.08527879	0.93814265
ENSG00000111678	C12orf57	-0.605388737	0.450323707
ENSG00000182993	C12orf60	-0.522903919	0.452542065
ENSG00000130921	C12orf65	0.186675548	0.683903036
ENSG00000174206	C12orf66	0.008403718	0.991866714
ENSG00000174456	C12orf76	0.109025307	0.847651751
ENSG00000283199	C13orf46	-1.134573339	0.19324107
ENSG00000133935	C14orf1	0.679226226	0.020178896
ENSG00000053770	C14orf108	-0.174988232	0.691734444
ENSG00000089916	C14orf118	-0.256052983	0.45843475
ENSG00000179933	C14orf119	0.01456839	0.983218285
ENSG00000100744	C14orf129	0.037619431	0.954765985
ENSG00000227051	C14orf132	-2.190638323	1.08E-11
ENSG00000119703	C14orf140	-0.495650081	0.643897534
ENSG00000140006	C14orf150	-0.144996051	0.772013081
ENSG00000087302	C14orf166	0.377240863	0.252553288
ENSG00000166166	C14orf172	0.077305533	0.976279969
ENSG00000179476	C14orf28	-0.10616137	0.874790781
ENSG00000156050	C14orf44	0.202022588	0.735609949
ENSG00000100802	C14orf93	-0.143640102	0.82967581
ENSG00000137876	C15orf15	0.141485364	0.803163959
ENSG00000167173	C15orf39	0.402864058	0.611758171
ENSG00000169609	C15orf40	-0.064221556	0.91909825
ENSG00000166920	C15orf48	1.302722784	0.381943794
ENSG00000189227	C15orf61	-0.462135789	0.353782304
ENSG00000188277	C15orf62	-0.403657624	0.637469822
ENSG00000166455	C16orf46	0.841028244	0.361640463
ENSG00000185905	C16orf54	-0.814387752	0.007416
ENSG00000125149	C16orf70	-0.191581681	0.684572478
ENSG00000182831	C16orf72	-0.015520443	0.981439818
ENSG00000155330	C16orf87	-0.221472242	0.665958961
ENSG00000256806	C17orf100	-0.521049366	0.277137012
ENSG00000205710	C17orf107	-2.030998169	0.048637878
ENSG00000108387	C17orf47	1.236740097	0.00539953
ENSG00000258315	C17orf49	0.588625038	0.663115161
ENSG00000186665	C17orf58	0.129414037	0.898725525
ENSG00000173065	C17orf63	0.30451681	0.449679944
ENSG00000214226	C17orf67	0.411587088	0.368097236
ENSG00000108666	C17orf75	0.151456974	0.766835144
ENSG00000278145	C17orf78	-0.883643076	0.546655494
ENSG00000141219	C17orf80	0.169760071	0.724172944
ENSG00000187624	C17orf97	0.385293675	0.742567189
ENSG00000141428	C18orf21	0.284999054	0.494617831
ENSG00000154839	C18orf24	0.950803627	0.299303326
ENSG00000152242	C18orf25	0.553208792	0.048179289
ENSG00000177576	C18orf32	-0.272966923	0.538768234
ENSG00000166845	C18orf54	-0.441888257	0.232438236
ENSG00000131943	C19orf12	0.851113058	0.000196393
ENSG00000177025	C19orf18	0.204791957	0.898725525
ENSG00000119559	C19orf25	0.100626366	0.948580987
ENSG00000105072	C19orf44	0.605781274	0.433803444
ENSG00000160392	C19orf47	-0.078216995	0.949721589
ENSG00000167747	C19orf48	1.186513234	0.004091373
ENSG00000104979	C19orf53	0.234002399	0.811366601
ENSG00000188493	C19orf54	0.195613931	0.835071684
ENSG00000262874	C19orf84	-1.813131857	0.018222584
ENSG00000197223	C1D	0.10704748	0.851976349
ENSG00000231245	C1DP1	-0.624587626	0.678288497
ENSG00000254965	C1DP5	1.237213487	0.022510047
ENSG00000106392	C1GALT1	0.746332375	0.003263124
ENSG00000171155	C1GALT1C1	0.281146257	0.480848262
ENSG00000257818	C1GALT1P1	-0.600758129	0.729149054
ENSG00000173728	C1orf100	-0.166728011	0.935243991
ENSG00000116922	C1orf109	-0.00665305	0.993537118
ENSG00000000460	C1orf112	0.101144827	0.866211164
ENSG00000162817	C1orf115	0.076741223	0.951229917
ENSG00000215717	C1orf119	0.138120028	0.793377222
ENSG00000121644	C1orf121	0.037481667	0.954087378
ENSG00000197982	C1orf122	0.482876864	0.635388562
ENSG00000010072	C1orf124	0.119153079	0.84520388
ENSG00000143633	C1orf131	0.240530319	0.608563283
ENSG00000162888	C1orf147	0.492671612	0.53794826
ENSG00000120334	C1orf155	0.324179926	0.467547235
ENSG00000131591	C1orf159	0.105291484	0.947096436
ENSG00000143110	C1orf162	-2.425042976	6.51E-14
ENSG00000198912	C1orf174	0.321250816	0.42724148
ENSG00000198860	C1orf19	0.043585094	0.946544297
ENSG00000204464	C1orf195	-0.21517616	0.946325645
ENSG00000119280	C1orf198	-0.308419249	0.570074202
ENSG00000116667	C1orf21	-0.506171906	0.132572562
ENSG00000163866	C1orf212	0.250900076	0.550659263
ENSG00000142686	C1orf216	-0.037816374	0.956022988
ENSG00000213057	C1orf220	0.00926786	0.995374816
ENSG00000143612	C1orf43	0.207893845	0.624473049
ENSG00000117697	C1orf48	-0.310486353	0.473436421
ENSG00000164008	C1orf50	-0.001562823	0.999150476
ENSG00000162642	C1orf52	0.309223661	0.449428966
ENSG00000118292	C1orf54	-0.914120065	0.015100203
ENSG00000117616	C1orf63	0.177326556	0.765804576
ENSG00000094975	C1orf9	0.279502953	0.419188749
ENSG00000173369	C1QB	1.400648542	0.083240211
ENSG00000108561	C1QBP	0.608313106	0.024597014
ENSG00000165985	C1QL3	-0.609900584	0.302626762
ENSG00000173918	C1QTNF1	3.868141917	0.000585092
ENSG00000082196	C1QTNF3	-0.355596453	0.502497413
ENSG00000133466	C1QTNF6	-0.388902564	0.372199753
ENSG00000159403	C1R	0.678230963	0.653010495
ENSG00000139178	C1RL	-0.28230611	0.54689578
ENSG00000205885	C1RL-AS1	0.258779558	0.635386345
ENSG00000182326	C1S	1.469492603	0.001987359
ENSG00000166278	C2	1.462416852	0.001650272
ENSG00000088854	C20orf194	-0.232669705	0.69268664
ENSG00000176659	C20orf197	-3.36910165	1.69E-05
ENSG00000215595	C20orf202	1.067899679	0.422751044
ENSG00000101220	C20orf27	-0.458303585	0.755151148
ENSG00000196476	C20orf96	0.192221331	0.851976349
ENSG00000160298	C21orf58	-1.007194115	0.2627865
ENSG00000205930	C21orf62-AS1	-0.613580271	0.197052032
ENSG00000240770	C21orf91-OT1	0.298433478	0.858606926
ENSG00000128346	C22orf23	0.043429233	0.986481864
ENSG00000188511	C22orf34	-0.171949475	0.85232296
ENSG00000242259	C22orf39	-0.350918135	0.324521865
ENSG00000205856	C22orf42	3.482716711	1.03E-05
ENSG00000184208	C22orf46	0.127376303	0.812625488
ENSG00000281756	C2-AS1	1.719412889	0.281968924
ENSG00000157617	C2CD2	-0.91551592	0.000807516
ENSG00000172375	C2CD2L	-0.414239798	0.361640463
ENSG00000168014	C2CD3	0.667387367	0.01614859
ENSG00000198535	C2CD4A	1.86723843	0.130513935
ENSG00000234614	C2CD4D-AS1	-0.711256544	0.124448857
ENSG00000111731	C2CD5	-0.192208883	0.657637205
ENSG00000155754	C2CD6	-0.492166873	0.758105676
ENSG00000273045	C2orf15	-0.826010623	0.063403718
ENSG00000221843	C2orf16	-0.330629096	0.770902374
ENSG00000115998	C2orf42	-0.052066178	0.93006994
ENSG00000135974	C2orf49	-0.032209297	0.961049716
ENSG00000272994	C2orf49-DT	0.209602954	0.751131916
ENSG00000187944	C2orf66	3.380488158	7.36E-05
ENSG00000178074	C2orf69	-0.054343431	0.927600056
ENSG00000237651	C2orf74	-0.082442074	0.944443639
ENSG00000186132	C2orf76	-0.280009611	0.65412597
ENSG00000187699	C2orf88	-0.438843545	0.335022648
ENSG00000228486	C2orf92	-0.631964063	0.217725576
ENSG00000171860	C3AR1	0.992644584	0.474839372
ENSG00000114405	C3orf14	0.364138563	0.585883258
ENSG00000088543	C3orf18	-0.462208951	0.552980836
ENSG00000131379	C3orf20	0.478592118	0.545377545
ENSG00000174928	C3orf33	-0.690169714	0.123264938
ENSG00000198590	C3orf35	-0.189329549	0.867963489
ENSG00000179021	C3orf38	0.45293663	0.135226944
ENSG00000163632	C3orf49	-0.511106865	0.661998469
ENSG00000188315	C3orf62	-0.157672712	0.750788386
ENSG00000123843	C4BPB	1.418476691	0.169677353
ENSG00000138660	C4orf16	-0.24977944	0.523968668
ENSG00000164096	C4orf3	0.268141263	0.441808248
ENSG00000151470	C4orf33	0.216289588	0.66935462
ENSG00000163633	C4orf36	0.060791393	0.950784333
ENSG00000205208	C4orf46	0.231163922	0.653274621
ENSG00000181215	C4orf50	-0.240126194	0.861786858
ENSG00000106804	C5	0.270808037	0.672493933
ENSG00000197405	C5AR1	0.281504452	0.909682258
ENSG00000134830	C5AR2	-1.427080244	0.003276915
ENSG00000248874	C5orf17	-0.070732344	0.981568642
ENSG00000181904	C5orf24	-0.216798407	0.594581449
ENSG00000172244	C5orf34	-0.146739751	0.847651751
ENSG00000205765	C5orf51	0.099371639	0.849170165
ENSG00000182700	C5orf53	-0.379157487	0.254307616
ENSG00000234511	C5orf58	0.086875384	0.935371504
ENSG00000164241	C5orf63	0.127433563	0.819145831
ENSG00000224186	C5orf66	0.10624818	0.954344197
ENSG00000196821	C6orf106	0.25848386	0.511362027
ENSG00000185127	C6orf120	-0.060297305	0.92215671
ENSG00000204564	C6orf136	0.179332527	0.776958625
ENSG00000203872	C6orf163	-0.521525965	0.447085889
ENSG00000185689	C6orf201	-0.314487872	0.717543553
ENSG00000221821	C6orf226	-0.557943378	0.668363621
ENSG00000111913	C6orf32	-0.147075553	0.774000854
ENSG00000203623	C6orf47	0.341849206	0.337087962
ENSG00000112308	C6orf62	0.605496172	0.012238937
ENSG00000050393	C6orf79	0.058942767	0.920783281
ENSG00000198663	C6orf89	-0.136889865	0.77172361
ENSG00000106341	C7orf16	1.891599974	0.155739055
ENSG00000164897	C7orf21	0.760853568	0.375432816
ENSG00000136197	C7orf25	-0.172739516	0.873964731
ENSG00000146576	C7orf26	0.30494875	0.62268989
ENSG00000153790	C7orf31	0.228491056	0.600860891
ENSG00000146540	C7orf50	0.14915706	0.904405813
ENSG00000250733	C8orf17	0.108383244	0.980579978
ENSG00000177335	C8orf31	0.252629165	0.850302203
ENSG00000182307	C8orf33	0.249998378	0.618568299
ENSG00000156172	C8orf37	0.023395292	0.979753906
ENSG00000241852	C8orf58	0.084296146	0.926193911
ENSG00000189376	C8orf76	0.241779336	0.652330179
ENSG00000213563	C8orf82	0.509174705	0.561958341
ENSG00000253250	C8orf88	0.481797476	0.709731796
ENSG00000174038	C9orf131	0.665331117	0.661657548
ENSG00000180539	C9orf139	-0.832446603	0.574127593
ENSG00000230185	C9orf147	-0.475211987	0.757058257
ENSG00000171159	C9orf16	-0.055543243	0.96323057
ENSG00000196814	C9orf28	0.906218543	0.000899969
ENSG00000066697	C9orf30	0.493689288	0.24333848
ENSG00000135045	C9orf40	-0.181291355	0.761210077
ENSG00000157653	C9orf43	0.048594885	0.98194189
ENSG00000213694	C9orf47	1.18656717	0.345470284
ENSG00000165118	C9orf64	-0.039064707	0.955821639
ENSG00000147894	C9orf72	-0.010219008	0.991313845
ENSG00000136819	C9orf78	-0.006100789	0.994165778
ENSG00000155621	C9orf85	0.159260372	0.782506161
ENSG00000165233	C9orf89	0.492460342	0.35803016
ENSG00000133742	CA1	-0.414453977	0.759259583
ENSG00000063180	CA11	-0.602081597	0.467547235
ENSG00000185015	CA13	-0.583163362	0.172645387
ENSG00000118298	CA14	-0.071864235	0.946325645
ENSG00000104267	CA2	-3.150047684	3.02E-23
ENSG00000164879	CA3	-0.888982026	0.521872105
ENSG00000253549	CA3-AS1	-3.579719761	0.012772812
ENSG00000169239	CA5B	-0.72626939	0.019156758
ENSG00000186312	CA5BP1	-0.073736854	0.928195654
ENSG00000131686	CA6	-1.075362755	0.091962368
ENSG00000178538	CA8	-0.920968048	0.045742762
ENSG00000120159	CAAP1	-0.054103178	0.928543115
ENSG00000135932	CAB39	-0.464251683	0.118414725
ENSG00000102547	CAB39L	0.184916321	0.739084107
ENSG00000099991	CABIN1	0.268381859	0.669395868
ENSG00000134508	CABL1	1.142809101	0.026088359
ENSG00000149679	CABLES2	-0.025217885	0.979246653
ENSG00000175544	CABP4	-2.30066227	0.006434394
ENSG00000154040	CABYR	0.216168864	0.881913599
ENSG00000160325	CACFD1	0.0635815	0.970431777
ENSG00000158966	CACHD1	-0.212388347	0.881110232
ENSG00000141837	CACNA1A	2.380606617	3.81E-12
ENSG00000151067	CACNA1C	-0.150480539	0.937980344
ENSG00000246627	CACNA1C-AS1	-0.691166523	0.288284665
ENSG00000256271	CACNA1C-AS2	-0.699086769	0.430116997
ENSG00000157388	CACNA1D	-0.371090872	0.700081227
ENSG00000102001	CACNA1F	-0.228032892	0.916461289
ENSG00000100346	CACNA1I	-1.023240745	0.008820281
ENSG00000007402	CACNA2D2	-1.505644672	0.000190025
ENSG00000157445	CACNA2D3	-3.797474507	0.01981874
ENSG00000151062	CACNA2D4	-0.956270477	0.019939649
ENSG00000067191	CACNB1	-0.057499329	0.967694479
ENSG00000165995	CACNB2	0.131447006	0.877861965
ENSG00000167535	CACNB3	0.093930261	0.94641725
ENSG00000182389	CACNB4	-0.336853949	0.771767751
ENSG00000130433	CACNG6	0.484614664	0.787282658
ENSG00000142408	CACNG8	-0.531984004	0.401499866
ENSG00000105298	CACTIN	0.216151495	0.8467735
ENSG00000151893	CACUL1	-0.147250171	0.763997294
ENSG00000116161	CACYBP	-0.117798329	0.837768001
ENSG00000177855	CACYBPP2	-0.244142484	0.896942246
ENSG00000084774	CAD	0.250939085	0.731481609
ENSG00000182985	CADM1	-0.834664147	0.008945546
ENSG00000105767	CADM4	-0.247909601	0.900872207
ENSG00000270419	CAHM	0.214632747	0.891384813
ENSG00000104327	CALB1	0.007656634	0.995907097
ENSG00000175868	CALCB	-0.789748758	0.63461133
ENSG00000012822	CALCOCO1	-0.296319557	0.608547851
ENSG00000136436	CALCOCO2	0.532813039	0.039378438
ENSG00000064989	CALCRL	0.915099117	0.002450069
ENSG00000122786	CALD1	2.42825907	3.76E-08
ENSG00000138172	CALHM2	-1.120916292	0.002581727
ENSG00000188820	CALHM6	2.189613275	8.44E-17
ENSG00000143933	CALM1	-0.600527124	0.091279232
ENSG00000160014	CALM1	-0.031821313	0.96323057
ENSG00000229097	CALM2P2	0.020339149	0.98427159
ENSG00000129007	CALML4	-0.339694264	0.718788513
ENSG00000183166	CALN1	-0.044551242	0.986481864
ENSG00000128595	CALU	-0.697860474	0.002799617
ENSG00000134072	CAMK1	-3.072632157	4.48E-12
ENSG00000183049	CAMK1D	-0.464759194	0.140574833
ENSG00000145349	CAMK2D	-0.526139918	0.047517455
ENSG00000148660	CAMK2G	-0.209786224	0.682905698
ENSG00000162545	CAMK2N1	-0.217093336	0.698314719
ENSG00000152495	CAMK4	-0.379857682	0.203802762
ENSG00000004660	CAMKK1	-0.767128298	0.258515301
ENSG00000110931	CAMKK2	0.269841294	0.487526407
ENSG00000143919	CAMKMT	-0.427573959	0.376982125
ENSG00000164615	CAMLG	-0.110150396	0.858606926
ENSG00000164047	CAMP	-7.026179437	2.86E-05
ENSG00000130559	CAMSAP1	0.076748068	0.895827641
ENSG00000118200	CAMSAP2	-0.815656165	0.059918478
ENSG00000171735	CAMTA1	-0.04002958	0.954717613
ENSG00000237436	CAMTA1-DT	-1.036076004	0.496818977
ENSG00000108509	CAMTA2	0.103646864	0.903250628
ENSG00000111530	CAND1	0.212064487	0.587727388
ENSG00000144712	CAND2	-0.17432311	0.907653511
ENSG00000171302	CANT1	0.285395223	0.431920667
ENSG00000127022	CANX	-0.251194904	0.462058261
ENSG00000131236	CAP1	-0.111813948	0.812724255
ENSG00000259151	CAP2P1	-0.53023843	0.797024444
ENSG00000042493	CAPG	0.367429933	0.639187362
ENSG00000014216	CAPN1	0.418585386	0.488870666
ENSG00000142330	CAPN10	0.278589837	0.710878443
ENSG00000260942	CAPN10-DT	0.222984222	0.863019605
ENSG00000182472	CAPN12	-1.657316704	0.130516339
ENSG00000214711	CAPN14	-0.34287773	0.772350826
ENSG00000103326	CAPN15	0.182884815	0.802748174
ENSG00000162909	CAPN2	0.516549493	0.09632839
ENSG00000092529	CAPN3	0.394386881	0.624560163
ENSG00000149260	CAPN5	-0.716863837	0.532282297
ENSG00000131375	CAPN7	-0.085717804	0.880938173
ENSG00000126247	CAPNS1	-0.010206977	0.990732798
ENSG00000135387	CAPRIN1	0.236066695	0.519268785
ENSG00000110888	CAPRIN2	-0.194395921	0.670293344
ENSG00000105519	CAPS	-0.071201167	0.953398832
ENSG00000180881	CAPS2	-0.600281676	0.217830334
ENSG00000116489	CAPZA1	0.211725594	0.651602772
ENSG00000198898	CAPZA2	-0.135916535	0.84116311
ENSG00000077549	CAPZB	-0.280728623	0.40279327
ENSG00000198286	CARD11	0.662147046	0.124665909
ENSG00000141527	CARD14	-1.171785972	0.294478554
ENSG00000204397	CARD16	0.427783822	0.346945378
ENSG00000255221	CARD17	2.570749853	5.18E-10
ENSG00000132357	CARD6	0.138973296	0.808099861
ENSG00000105483	CARD8	-0.205828433	0.62702812
ENSG00000268001	CARD8-AS1	-0.023548639	0.975699861
ENSG00000187796	CARD9	-3.347851137	0.000670358
ENSG00000153048	CARHSP1	-0.47214344	0.221865999
ENSG00000142453	CARM1	0.336138272	0.53435481
ENSG00000079691	CARMIL1	0.345376973	0.518561454
ENSG00000159753	CARMIL2	-0.062361828	0.954070083
ENSG00000186648	CARMIL3	-0.670584838	0.613438031
ENSG00000156017	CARNMT1	-0.239790559	0.540031552
ENSG00000203321	CARNMT1-AS1	-0.711034903	0.608563283
ENSG00000172508	CARNS1	-0.723164857	0.454250102
ENSG00000110619	CARS1	0.588178881	0.097314545
ENSG00000247473	CARS1-AS1	0.583917216	0.678288497
ENSG00000134905	CARS2	0.028676841	0.963527808
ENSG00000118307	CASC1	-1.254184373	0.320966713
ENSG00000272168	CASC15	0.513755711	0.720015222
ENSG00000108349	CASC3	0.060942893	0.920584874
ENSG00000166734	CASC4	-0.252611455	0.563886187
ENSG00000127995	CASD1	-0.257561736	0.520956296
ENSG00000147044	CASK	0.180996009	0.674655621
ENSG00000137752	CASP1	0.614128635	0.057238175
ENSG00000003400	CASP10	0.847859852	0.002429495
ENSG00000204403	CASP12	2.322915225	0.017040164
ENSG00000254750	CASP1P2	0.818537426	0.136537372
ENSG00000106144	CASP2	-0.182339357	0.70167553
ENSG00000164305	CASP3	0.82876955	0.000571507
ENSG00000196954	CASP4	1.183176779	1.67E-07
ENSG00000235505	CASP4LP	2.510750111	3.36E-10
ENSG00000137757	CASP5	0.921730756	0.132794093
ENSG00000138794	CASP6	-0.168510511	0.776958625
ENSG00000165806	CASP7	1.114246872	1.67E-06
ENSG00000064012	CASP8	0.119242141	0.816140793
ENSG00000118412	CASP8AP2	-0.047104755	0.93653012
ENSG00000132906	CASP9	-0.142185517	0.855818167
ENSG00000087589	CASS4	-1.613748051	7.19E-08
ENSG00000153113	CAST	0.564602573	0.024894184
ENSG00000239521	CASTOR3	-0.207715651	0.667407311
ENSG00000130940	CASZ1	1.258895824	9.51E-06
ENSG00000121691	CAT	-0.713173772	0.019451587
ENSG00000204576	CAT56	0.110409621	0.861786858
ENSG00000175294	CATSPER1	-1.721755296	0.291519548
ENSG00000166762	CATSPER2	-0.024231753	0.973160197
ENSG00000205771	CATSPER2P1	0.025968729	0.98572453
ENSG00000133962	CATSPERB	-0.434999483	0.460304501
ENSG00000179397	CATSPERE	0.379018874	0.592434541
ENSG00000099338	CATSPERG	0.694095757	0.196400532
ENSG00000105971	CAV2	0.462805735	0.747896814
ENSG00000168497	CAVIN2	-0.053883937	0.963242818
ENSG00000170681	CAVIN4	0.639983169	0.612888426
ENSG00000078699	CBFA2T2	0.119181202	0.825601531
ENSG00000129993	CBFA2T3	-0.58014539	0.225320202
ENSG00000067955	CBFB	-0.256310651	0.477916847
ENSG00000110395	CBL	-0.24416643	0.528579386
ENSG00000114423	CBLB	-0.169623763	0.688708807
ENSG00000105879	CBLL1	-0.14097127	0.776958625
ENSG00000139899	CBLN3	1.411884797	0.002299113
ENSG00000159228	CBR1	0.32586019	0.462057708
ENSG00000236830	CBR3-AS1	-0.31191317	0.778187899
ENSG00000145439	CBR4	-0.720615898	0.015133946
ENSG00000172785	CBWD1	0.327118935	0.455022337
ENSG00000136682	CBWD2	0.761360987	0.003698467
ENSG00000204778	CBWD4P	-0.028029634	0.985692722
ENSG00000196873	CBWD5	0.176429045	0.787563964
ENSG00000147996	CBWD5	0.141207439	0.803344256
ENSG00000215126	CBWD6	-0.070600376	0.932415508
ENSG00000108468	CBX1	-0.130286509	0.805997876
ENSG00000122565	CBX3	0.021917525	0.974528908
ENSG00000266405	CBX3P2	0.303158385	0.703629537
ENSG00000141582	CBX4	0.136049864	0.818115098
ENSG00000094916	CBX5	-0.34052123	0.261016604
ENSG00000241535	CBX5P1	-0.673899211	0.698112959
ENSG00000183741	CBX6	0.011284699	0.988110177
ENSG00000100307	CBX7	-0.880400363	0.011890117
ENSG00000141570	CBX8	-1.282795865	0.088869668
ENSG00000100211	CBY1	-0.227625976	0.731225734
ENSG00000132024	CC2D1A	0.274766808	0.753641916
ENSG00000154222	CC2D1B	0.542850658	0.049355324
ENSG00000048342	CC2D2A	-0.600076013	0.434058338
ENSG00000188649	CC2D2B	-0.472102176	0.59398845
ENSG00000060339	CCAR1	0.186498552	0.65132029
ENSG00000158941	CCAR2	0.241910278	0.556716423
ENSG00000280997	CCAT2	0.649997839	0.744379561
ENSG00000171097	CCBL1	-0.67463797	0.335247337
ENSG00000135736	CCDC102A	-0.667509964	0.649244423
ENSG00000150636	CCDC102B	-0.372824125	0.517000122
ENSG00000168491	CCDC110	-0.585603775	0.682905698
ENSG00000164221	CCDC112	-1.326478297	0.000195731
ENSG00000103021	CCDC113	1.598079043	0.043877553
ENSG00000136710	CCDC115	-0.036946927	0.955879487
ENSG00000160799	CCDC12	0.235548865	0.718838159
ENSG00000147144	CCDC120	0.486083185	0.387674606
ENSG00000176714	CCDC121	-1.426383859	0.000180818
ENSG00000151773	CCDC122	0.076642993	0.935197137
ENSG00000183323	CCDC125	-0.164674788	0.77950116
ENSG00000164366	CCDC127	-0.298817585	0.472796167
ENSG00000244607	CCDC13	0.014201866	0.995701245
ENSG00000104957	CCDC130	0.325914709	0.672580948
ENSG00000100147	CCDC134	0.532150681	0.591610121
ENSG00000128596	CCDC136	0.015431765	0.988785779
ENSG00000185298	CCDC137	0.476383677	0.3514788
ENSG00000163006	CCDC138	-0.004866042	0.996015823
ENSG00000175455	CCDC14	-0.176468922	0.71456395
ENSG00000163492	CCDC141	-0.114108756	0.899730411
ENSG00000135637	CCDC142	-0.058035106	0.954717613
ENSG00000170160	CCDC144A	-0.706382759	0.072704416
ENSG00000266302	CCDC144A	-0.814560353	0.305421798
ENSG00000154874	CCDC144B	-0.568110588	0.221052916
ENSG00000154898	CCDC144CP	-0.945445216	0.447296995
ENSG00000135205	CCDC146	1.071307273	7.83E-05
ENSG00000181982	CCDC149	-1.172220882	0.015305436
ENSG00000149548	CCDC15	-0.790960681	0.077706932
ENSG00000144395	CCDC150	-0.224505654	0.852779599
ENSG00000198865	CCDC152	0.392543506	0.404250389
ENSG00000187860	CCDC157	-0.043908412	0.984474143
ENSG00000183401	CCDC159	0.083622376	0.941688871
ENSG00000203799	CCDC162P	0.171655699	0.88160825
ENSG00000280670	CCDC163	-0.261208818	0.812415355
ENSG00000198937	CCDC167	0.170476935	0.905070359
ENSG00000175820	CCDC168	-0.212376635	0.86990369	1.012345
ENSG00000159588	CCDC17	0.211934472	0.847632298
ENSG00000120262	CCDC170	-2.891192838	2.76E-14
ENSG00000164989	CCDC171	-1.068767894	0.012068508
ENSG00000154479	CCDC173	-0.336396968	0.836610954
ENSG00000154781	CCDC174	0.149368011	0.757519143
ENSG00000122483	CCDC18	-0.006028997	0.994678078
ENSG00000197816	CCDC180	-0.322006835	0.636918306
ENSG00000117477	CCDC181	0.424799301	0.678089594
ENSG00000165813	CCDC186	0.097905318	0.851137033
ENSG00000223745	CCDC18-AS1	-0.364513092	0.361244755
ENSG00000163617	CCDC191	-0.307671633	0.460082988
ENSG00000230561	CCDC192	-0.428318863	0.84473281
ENSG00000269720	CCDC194	2.478826354	0.00164253
ENSG00000236383	CCDC200	0.543937834	0.21530992
ENSG00000101997	CCDC22	-0.101304432	0.944290525
ENSG00000159214	CCDC24	0.953657329	0.455022337
ENSG00000147419	CCDC25	-0.086699584	0.878271861
ENSG00000024862	CCDC28A	-0.420355114	0.1768658
ENSG00000160050	CCDC28B	-0.512915132	0.500543889
ENSG00000186409	CCDC30	-0.522745299	0.211862917
ENSG00000128891	CCDC32	0.311527259	0.445297814
ENSG00000109881	CCDC34	-0.146822358	0.870716142
ENSG00000145075	CCDC39	-0.085321239	0.883354622
ENSG00000180329	CCDC43	0.031164949	0.962530447
ENSG00000108588	CCDC47	-0.111820308	0.812708603
ENSG00000152492	CCDC50	0.347659389	0.338475928
ENSG00000164051	CCDC51	0.45309088	0.56853789
ENSG00000176155	CCDC57	-0.427067051	0.384895608
ENSG00000160124	CCDC58	0.432098873	0.296440548
ENSG00000133773	CCDC59	0.20116927	0.687415061
ENSG00000108091	CCDC6	0.240573223	0.513205751
ENSG00000104983	CCDC61	0.282502349	0.76611076
ENSG00000130783	CCDC62	-0.39577423	0.547048388
ENSG00000139537	CCDC65	-1.30237386	2.32E-05
ENSG00000180376	CCDC66	-0.083963453	0.888592119
ENSG00000166510	CCDC68	-1.204188892	0.084509083
ENSG00000198624	CCDC69	0.38517985	0.261876613
ENSG00000216937	CCDC7	-0.50190132	0.281240828
ENSG00000177352	CCDC71	0.501763666	0.549041345
ENSG00000253276	CCDC71L	-0.006037407	0.994190571
ENSG00000186714	CCDC73	0.567463137	0.494731129
ENSG00000120647	CCDC77	0.192457368	0.719034145
ENSG00000091986	CCDC80	0.415702855	0.783157302
ENSG00000149201	CCDC81	0.724687367	0.397064713
ENSG00000149231	CCDC82	0.278001974	0.481316935
ENSG00000205476	CCDC85C	0.20971168	0.691364887
ENSG00000110104	CCDC86	1.03134688	0.167270012
ENSG00000115355	CCDC88A	-0.612890227	0.212838237
ENSG00000168071	CCDC88B	0.168124538	0.853506302
ENSG00000015133	CCDC88C	0.026488708	0.966315723
ENSG00000105321	CCDC9	1.148800901	0.015011104
ENSG00000137500	CCDC90B	0.143630959	0.778345413
ENSG00000119242	CCDC92	0.294626606	0.461827526
ENSG00000125633	CCDC93	0.135915682	0.768872482
ENSG00000173013	CCDC96	0.404863064	0.796732483
ENSG00000142039	CCDC97	0.424339398	0.429783692
ENSG00000188549	CCDC9B	-1.017476852	0.142247494
ENSG00000204536	CCHCR1	0.317479996	0.627431954
ENSG00000108702	CCL1	0.046512188	0.990413142
ENSG00000181374	CCL13	-1.993838558	0.003252703
ENSG00000276409	CCL14	-2.833726854	0.000209577
ENSG00000275528	CCL15	-0.55946697	0.805727254
ENSG00000275095	CCL16	-2.680045261	0.007240517
ENSG00000275385	CCL18	2.54024354	3.85E-05
ENSG00000172724	CCL19	5.837184337	0.000378504
ENSG00000108691	CCL2	1.724053293	0.315876937
ENSG00000115009	CCL20	1.347385641	4.60E-05
ENSG00000102962	CCL22	0.525818914	0.317038089
ENSG00000106178	CCL24	-3.616380479	0.019884046
ENSG00000151882	CCL28	-0.225493531	0.691072112
ENSG00000274221	CCL3	3.131769277	2.40E-13
ENSG00000276085	CCL3L1	1.492003633	1.59E-08
ENSG00000275302	CCL4	2.254255602	2.62E-29
ENSG00000275313	CCL4L2	1.710763689	1.84E-08
ENSG00000271503	CCL5	-0.04516599	0.95564866
ENSG00000108688	CCL7	6.414196057	0.000181785
ENSG00000108700	CCL8	5.724902086	7.95E-09
ENSG00000001631	CCM1	-0.09367826	0.86794746
ENSG00000136280	CCM2	-0.582748844	0.050421697
ENSG00000118523	CCN2	-3.413029632	0.029139044
ENSG00000112761	CCN6	-0.340776098	0.84116311
ENSG00000133101	CCNA1	3.933988181	4.34E-29
ENSG00000145386	CCNA2	0.394149808	0.48251409
ENSG00000134057	CCNB1	0.820143702	0.049333906
ENSG00000100814	CCNB1IP1	0.405568904	0.336272416
ENSG00000157456	CCNB2	-0.155256495	0.908430683
ENSG00000214998	CCNB2P1	-0.770843862	0.797024444
ENSG00000147082	CCNB3	-0.082976913	0.951969084
ENSG00000112237	CCNC	0.198766627	0.688194708
ENSG00000110092	CCND1	0.364686209	0.656049606
ENSG00000118971	CCND2	0.942778148	0.000708951
ENSG00000112576	CCND3	0.441141665	0.257138827
ENSG00000166946	CCNDBP1	-0.105802416	0.850302203
ENSG00000105173	CCNE1	0.684851504	0.127159659
ENSG00000175305	CCNE2	-0.233629733	0.752872854
ENSG00000162063	CCNF	-0.296969805	0.773380094
ENSG00000113328	CCNG1	-0.290095719	0.475410943
ENSG00000138764	CCNG2	-0.417226638	0.295924524
ENSG00000134480	CCNH	-0.071493554	0.913751421
ENSG00000118816	CCNI	-0.21917021	0.576247609
ENSG00000205089	CCNI2	-0.103350639	0.932005264
ENSG00000107443	CCNJ	0.229905791	0.597634204
ENSG00000135083	CCNJL	-0.110013478	0.886692281
ENSG00000090061	CCNK	0.568139239	0.043869795
ENSG00000163660	CCNL1	0.612892663	0.024174085
ENSG00000221978	CCNL2	0.15831987	0.794843899
ENSG00000248283	CCNL2P1	-1.44055711	0.444026
ENSG00000262919	CCNQ	0.350728646	0.508947416
ENSG00000129315	CCNT1	0.04916513	0.929862068
ENSG00000082258	CCNT2	0.20836197	0.612888426
ENSG00000224043	CCNT2-AS1	0.049031894	0.97015046
ENSG00000108100	CCNY	-0.283770475	0.511568743
ENSG00000163249	CCNYL1	0.105252516	0.872210011
ENSG00000269845	CCNYL6	0.025726085	0.990088971
ENSG00000261528	CCNYL7	-0.563595805	0.644553351
ENSG00000103540	CCP110	0.15747785	0.770591612
ENSG00000260916	CCPG1	-0.56552838	0.112487233
ENSG00000163823	CCR1	1.138975801	0.386455437
ENSG00000238241	CCR12P	-1.74126902	0.024894184
ENSG00000121807	CCR2	-3.930941927	4.19E-35
ENSG00000183625	CCR3	-0.744081333	0.010677251
ENSG00000183813	CCR4	-0.33693902	0.372504025
ENSG00000160791	CCR5	1.14063223	0.002923451
ENSG00000223552	CCR5AS	-1.168336309	0.034617027
ENSG00000112486	CCR6	-0.269453363	0.687428161
ENSG00000126353	CCR7	1.747972194	2.26E-11
ENSG00000179934	CCR8	-0.962830726	0.103743227
ENSG00000173585	CCR9	-1.313553356	0.050934995
ENSG00000121797	CCRL2	1.932691551	2.52E-07
ENSG00000173992	CCS	-0.014813612	0.990732798
ENSG00000154429	CCSAP	0.010428958	0.987856724
ENSG00000184305	CCSER1	0.955399847	0.018441155
ENSG00000107771	CCSER2	0.512669407	0.062141052
ENSG00000174109	CCSMST1	0.262262803	0.790220041
ENSG00000163468	CCT3	0.577545568	0.058438143
ENSG00000115484	CCT4	0.306776019	0.409958896
ENSG00000225569	CCT4P2	-1.065785822	0.358203917
ENSG00000150753	CCT5	0.494642143	0.080108677
ENSG00000146731	CCT6A	0.356729407	0.327599972
ENSG00000132141	CCT6B	-0.361031717	0.660852944
ENSG00000228409	CCT6P1	0.40031686	0.235704478
ENSG00000234585	CCT6P3	0.083210962	0.904882865
ENSG00000135624	CCT7	0.605433678	0.070332527
ENSG00000156261	CCT8	0.375896139	0.271255958
ENSG00000226015	CCT8P1	-0.213780804	0.830701722
ENSG00000122674	CCZ1	0.680559201	0.011691449
ENSG00000146574	CCZ1B	0.615102247	0.0302528
ENSG00000134256	CD101	-4.049622528	6.57E-35
ENSG00000156535	CD109	-0.017101758	0.991866714
ENSG00000170458	CD14	-3.670569283	0.012447364
[truncated: 16,552 more rows]
