# Supplementary material for: Covalently Conjugated NOD2/TLR7 Agonists Are Potent and Versatile Immune Potentiators
Source: J Med Chem. 2022 Nov 6;65(22):15085–101. doi: 10.1021/acs.jmedchem.2c00808 (PMC9706565; doi:10.1021/acs.jmedchem.2c00808)
Supplement: Supplementary file 2 — jm2c00808_si_002.csv [file jm2c00808_si_002.csv]

Compound	SMILES
3	NC1=C2C(N(CC3=CC=C(C(NCCCCCC(OC(C=C4)=C(OC)C=C4/C=C/C(NCC(N[C@H](C(N[C@@H](C(OCC)=O)CCC(OCC)=O)=O)C(C)C)=O)=O)=O)=O)C=C3)C(O)=N2)=NC(OCCCC)=N1
4	COC1=C(C=CC(/C=C/C(NCC(N[C@H](C(N[C@H](CCC(NCCOCCNC(C(C=C2)=CC=C2CN3C4=NC(OCCCC)=NC(N)=C4N=C3O)=O)=O)C(OCC)=O)=O)C(C)C)=O)=O)=C1)O
